# Supplementary material for: Methods of Engaging Interest‐Holders in Healthcare Evidence Syntheses: A Scoping Review
Source: Cochrane Evid Synth Methods. 2026 Jan 15;4(1):e70066. doi: 10.1002/cesm.70066 (PMC12822417; doi:10.1002/cesm.70066)
Supplement: Supplementary file 1 — Supplementary Material 1, Table of included studies (n = 302). [file CESM-4-e70066-s001.xlsx]

## Sheet: All new included studies n=302
Covidence #	Study ID	Type of paper	Stated aim / objective of paper (quote from paper)	Evidence synthesis methodology	Author description/summary of engagement in the systematic review (quote from paper)	Were patients / carers / members of the public engaged? Y / N / U	Were professionals engaged? Y / N / U	Were researchers engaged? Y / N / U	How many people were engaged in total?	How may of these people were patients or members of public?	WHEN were people engaged? During review preparation stages (1. Develop question, 2. Plan methods, 3. Write & publish protocol)	WHEN were people engaged? During review searching (4. Develop search, 5. Run search)	WHEN were people engaged? During review conduct stages (6. Select studies, 7. Collect data, 8. Assess risk of bias, 9. Analyze data)	WHEN were people engaged? During review interpretation & translation stages (10. Interpret findings, 11. Write & publish, 12. Knowledge translation & impact)	WHERE were they engaged? (Country)	Topic / focus of evidence synthesis	Traffic light categorisation
18610	Abdelhamid 2016	Evidence synthesis	To assess effectiveness of interventions to directly improve, maintain or facilitate oral food and drink intake, nutrition and hydration status, in people with cognitive impairment or dementia (across all settings, levels of care and support, types and degrees of dementia).	Systematic review of intervention effectiveness (with or without meta-analysis)	We developed the systematic review protocol collaboratively, and the review team included lay stakeholders, subject experts and methodological experts. Lay stakeholders included members from AgeUK Norfolk and NorseCare (residential homes group). We worked with two patient and public involvement groups (the Public & Patient Involvement in Research, PPIRes, from Norfolk and Suffolk and the Public I…	Y	Y	Y	U	U	Y	N	N	N	UK	06 Mental, behavioural or neurodevelopmental disorders	RED
44804	Abdul-Fatah 2022	Evidence synthesis	To map the landscape of mitochondrial disease patient registries worldwide, with a focus on registry design and challenges.	Scoping review	After consultation with stakeholders, including patient advocates, and establishing objectives, the following research questions were articulated... Stage 6: Stakeholder consultation Stakeholder consultations took place with MD researchers, patient advocates, and caregivers (N = 7) in the forms of interviews or general discussions. The purpose of these consultations was to gain an understanding o…	Y	U	Y	7	U	U	U	U	U	Canada	Other: mitochondrial disease patient registries	RED
15254	Abrahamson 2021	Evidence synthesis	To explore research evidence about autism diagnostic pathways to determine what works best, for whom and in what circumstances.	Realist review	Our Expert Stakeholder Group included clinicians (consultant paediatricians, child psychology, SALT), policy-makers and third sector advocacy groups (Council for Disabled Children and Autistica) who were involved in all stages of the process. Search terms were identified and developed with support from the RE-ASCeD project team and expert stakeholders. We also consulted with our expert stakeholde…	Y	Y	Y	U	U	U	U	U	U	UK	06 Mental, behavioural or neurodevelopmental disorders	AMBER
44745	Abrams 2021	Methods paper	The purpose of this review was to (1) describe the ways in which contributors have been involved in realist reviews, with a particular focus on PPI and (2) document how involvement has been reported. This review responds to the research question, â€œin what ways have contributors been involved in healthcare realist reviews and how has this been reported?â€ and relatedly, â€œin what ways are pati…	n/a	n/a	n/a	n/a	n/a	n/a	n/a	n/a	n/a	n/a	n/a		Research methods	Methods paper
23878	Acres 2019	Evidence synthesis	To explore, locate and compile the literature regarding the perspectives of family carers for a person with borderline personality disorder in an emergency care setting with a focus on nursing practices.	Scoping review	Several key questions were identified through consultation with a BPD carers support group, and were shaped into a prioritised list to guide this review. Acknowledgement The authors would like to acknowledge the ongoing support provided by Sanctuary BPD Carer Support group throughout this review process and wider study. The position of Lecturer: Lived Experience is jointly funded by Mind Australi…	Y	U	U	U	U	Y	N	N	N	Australia	06 Mental, behavioural or neurodevelopmental disorders	RED
44831	Adams 2023	Evidence synthesis	To synthesise qualitative evidence exploring the impact of trauma during adulthood homelessness on mental health, including substance use.	Qualitative evidence synthesis (any other approach)	People with lived experience of homelessness were provided with bespoke training by the lead researcher. They contributed to refining the review aims, screening, coding, and theme development.	Y	N	N	U	U	Y	N	Y	Y	UK	06 Mental, behavioural or neurodevelopmental disorders	RED
44865	Adams 2023	Evidence synthesis	To explore the impact of trauma during adulthood homelessness on mental health, including substance use	Qualitative evidence synthesis (any other approach)	Using coproduction principles, People with lived experience of homelessness were provided with bespoke training by the lead researcher. They contributed to refining the review aims, screening, coding, and theme development.	Y	N	U	U	U	Y	Y	Y	N	UK	06 Mental, behavioural or neurodevelopmental disorders	RED
44931	Adams 2023	Evidence synthesis	To understand, as far as possible, how, for whom, why, and under what circumstances interventions designed to enhance open disclosure influence these events and the experience of these events in maternity care.	Realist review	Stakeholder consultation Collaboration with expert advisors happened three times over the course of the synthesis and with two different stakeholder groups. These were, first, the independent project advisory group (PAG) and the study co-investiga-tor group (CIG). Both groups were composed of subject experts from a range of policy, clinical, patient and public interest, and/or research background…	Y	Y	Y	U	U	Y	Y	Y	Y	UK	18 Pregnancy, childbirth or the puerperium	AMBER
44838	Agyei-Manu 2023	Evidence synthesis / Methods paper	To synthesise qualitative evidence on the benefits, challenges, and best practices for PPI in ES/SR projects from the perspectives of patients/public and researchers.	Qualitative evidence synthesis (any other approach)	Patient and public involvement A recognised PPI partner (M. S.), Chair of the Cochrane Consumer Network Executive, was invited to contribute to the final stage of the reviewâ€”interpretation of review findings, writing of the review, and the publication and dissemination of findings. Consultative meetings between authors (E. A. M. and R. M.) and the PPI partner were held online. Involvement is re…	Y	N	N	1	1	N	N	N	Y	UK / Canada	Research methods	AMBER / Methods paper
13166	Ahluwalia 2018	Report of guideline / recommendation	To provide a synthesis of the evidence in palliative care to inform the fourth edition of the National Consensus Project Clinical Practice Guidelines for Quality Palliative Care	Other: Systematic review of systematic reviews	The review was supported by a technical expert panel. Our review was guided by 10 key review questions selected with the input of our technical expert panel and mapped to the eight domains of palliative care addressed by the NCP guideline. Disclosures and Acknowledgments The authors thank their esteemed panel of ex-perts supporting this review: Betty Ferrell, PhD, MA, FAAN, FPCN (Co-Chair, NCP St…	N	Y	Y	6	0	U	U	U	U	USA	Other: Palliative care interventions	RED
18644	Ahmed 2016	Evidence synthesis	To summarize the diagnostic accuracy of recently developed glaucoma diagnostic technologies com-pared to the currently available gold standard, white on white perimetry.	Systematic review of other quantitative evidence (e.g. prevalance, patterns of recovery, diagnostic test accuracy)	Together with content experts, methodologists, information specialists, and statisticians, the evidence review staff identified specific issues and approaches necessary for limiting bias in the review. A technical expert panel (TEP) identified the keywords to be used in the literature search. An electronic search strategy was developed by an information specialist in consultation with four clinic…	N	Y	Y	U	0	Y	Y	Y	N	Canada	09 Diseases of the visual system	RED
36605	Akparibo 2017	Evidence synthesis	To establish the relationships between recovery and relapse and between default rates and repeated episodes of default or relapse in the management of acute malnutrition in children in humanitarian emergencies in low- and middle-income countries.	Mixed method evidence synthesis	Grey literature, including programme reports, were searched in Google Scholar, websites of relevant organisations, and by engaging with stakeholders in the nutrition field. Further collaborators. DFID/Oxfam GB, Feinstein Interna- tional, UKAiD, Erin Boyd, Mark Manary and Seth Adu-Afarwuah.	U	U	U	U	U	N	Y	N	N	UK	05 Endocrine, nutritional and metabolic diseases	RED
44732	Anderson 2021	Methods paper	To describe and discuss the experiences of review scoping of three commissioned research centres that conducted evidence syntheses to inform health and social care organisation, delivery and policy in the UK, between 2017 and 2020	n/a	n/a	n/a	n/a	n/a	n/a	n/a	n/a	n/a	n/a	n/a		Research methods	Methods paper
13711	Anker 2021	Report of guideline / recommendation	Evaluate how neoadjuvant and/or adjuvant treatment regimens compared with each other, surgery alone, or definitive chemoradiation in terms of response to therapy, quality of life, and oncologic outcomes, in patients with operable esophageal adenocarcinoma.	Systematic review of intervention effectiveness (with or without meta-analysis)	With librarian assistance, we developed literature search strategies using medical subject headings (MeSH) and combinations of keyword search terms (Table 1) to address our PICOS question A well-established consensus methodology (modified Delphi) was used by the expert panel; panel members had expertise in the management of esophageal cancer and could rate the appropriateness of the treatment pro…	U	U	U	U	U	N	N	N	Y	USA	02 Neoplasms	RED
44714	Arnstein 2020	Evidence synthesis / Methods paper	(1) conduct a systematic review of the evidence on patient involvement in results sharing, (2) propose evidence-based recommendations to help maximize benefits and minimize risks of such involvement and (3) conduct this project with patient authors	Mixed method evidence synthesis	Aim: To collaborate with patients as authors on a systematic review and, based on that review, propose evidence-based rec-ommendations to help other authors (patient and non-patient authors) work together on publications. Methods: Three patient partners were invited to join the research team at the study concept stage. They contributed to the development of the protocol for the systematic review,…	Y	N	N	3	3	Y	Y	Y	Y	UK	Research methods	AMBER / Methods paper
44803	Arntsen 2022	Methods paper	This text analyzes the experience of being involved in an Institute for Clinical and Economic Review (ICER) HTA review in the United States. This analysis is based on the experience and perspective of the Lupus and Allied Diseases Association, Inc. (LADA), Lupus Foundation of America (LFA), Black Womenâ€™s Health Impera-tive (BWHI), and the Institute for Clinical and Economic Review (ICER), from …	n/a	n/a	n/a	n/a	n/a	n/a	n/a	n/a	n/a	n/a	n/a		04 Diseases of the immune system	Methods paper
38708	Aschmann 2020	Methods paper	To glean important aspects for patient-centeredness in quantitative BHAs [benefit-harm assessments] and describe approaches we developed to this purpose. In this article, we discuss systematically engaging diverse stakeholders and stratification in quantitative BHAs. We further discuss what is needed to make such BHA feasible and useful for the process of guideline development.	n/a	n/a	n/a	n/a	n/a	n/a	n/a	n/a	n/a	n/a	n/a		Research methods	Methods paper
20394	Aslam 2017	Evidence synthesis	To identify which young women are at the greatest risk of repeat unintended pregnancies; which interventions are effective and cost-effective; and what are the barriers to and facilitators for the uptake of these interventions.	Mixed method evidence synthesis	Stakeholder engagement and Patient and Public Involvement Members of the research team were involved in co-ordinating a project, Empower to Choose, targeting re-peat conceptions in young mothers, which is part of the Welsh Governmentâ€™s Sexual Health and Wellbeing Action Plan12 aimed at reducing the rate of unwanted pregnancies in young mothers. Empower to Choose was guided by the Task and Finis…	Y	Y	Y	U	17	N	N	N	Y	Wales, UK	17 Conditions related to sexual health	AMBER
44761	Backhouse 2016	Evidence synthesis	To determine how older care-home residents have been involved as PPI members in care-home research.	Mixed method evidence synthesis	This systematic review is part of a wider study, Residents Research-Active in Care Homes (RReACH), which aimed to involve care-home residents, older people living in the commu-nity and care-home staff as PPI members in collaborator or advisor roles throughout the research (systematic review and interviews with care-home residents and staff). The researchers also aimed to build a collaborative re-…	Y	U	N	6	5	N	N	N	Y	UK	Research methods	RED
44875	Bacon 2023	Evidence synthesis	To carry out a systematic review and thematic synthesis of parentsâ€™ and practitionersâ€™ experiences of support and interventions for parents with mental health needs and childrenâ€™s social services involvement.	Qualitative evidence synthesis (any other approach)	Lived Experience Involvement. We sought input from a Lived Experience Advisory Group (LEAG) consisting of four mothers from diverse cultural and socioeconomic backgrounds with lived experience relevant to our topic. During the data synthesis stage, we held two data workshops with the group who used their experience of mental health difculties and childrenâ€™s social services involvement to help u…	Y	N	N	4	4	N	N	N	Y	UK	06 Mental, behavioural or neurodevelopmental disorders	AMBER
44915	Bain 2023	Evidence synthesis	To discover what works, for whom, in what circumstances, in relation to the implementation of inpatient insulin self-administration policies	Realist review	Theories were developed iteratively using a combination of retroductive theorising, literature searching (Fig. 1) and stakeholder group consultation.... Stakeholder involvement throughout ensured that results remained grounded in the practical reality experienced by a range of participants and enhanced the usability of actionable findings.	U	U	U	U	U	U	U	U	U	UK	05 Endocrine, nutritional and metabolic diseases	RED
7851	Baines 2019	Evidence synthesis	To critically examine how, if at all, patients and the public are involved in the design, administration and evaluation of patient feed-back tools for practising psychiatrists.	Qualitative evidence synthesis (any other approach)	All research was conducted in collaboration with a volunteer mental health patient research partner who has extensive experience of receiving psychiatric care. Published principles of PPI were followed to support this involvement. Acknowledgements The authors would like to thank John Donovan for his continued enthusiasm, commitment and captivating personality, and Dr Ellen Wilkinson for her inval…	Y	U	U	U	U	U	U	U	U	UK	06 Mental, behavioural or neurodevelopmental disorders	RED
44704	Baines 2022	Evidence synthesis	To explore how patients and the public are involved in digital health innovation and to identify factors that support and inhibit meaningful patient and public involvement (PPI) in digital health innovation, implementation and evaluation	Qualitative evidence synthesis (any other approach)	Patient or Public Contribution: This review has received extensive patient and public contributions with a representative from the Patient Experience Library involved throughout the review's conception, from design (including suggested revisions to the search strategy) through to article production and dissemination. Other areas of patient and public contributor involvement include contributing t…	Y	Y	Y	U	U	U	U	U	U	UK	Other: Digital health, Digital innovation, or ehealth	AMBER
44928	Bajgain 2023	Evidence synthesis	Review how virtual care has impacted patient experiences and outcomes during COVID-19, through the use of patient-reported experience and outcome measures (PREMs and PROMs), respectively.	Unclear	We engaged a patient research partner with experience accessing virtual care during the COVID-19 pandemic. Our patient research partner was engaged in the conduct of this review (reviewing the study protocol, search strategy, assisting in title and abstract screening, data abstraction, reviewing this manuscript and is a co-author).	Y	N	N	1	1	Y	Y	Y	Y	Canada	Focus is on an INTERVENTION (rather than a specific population)	AMBER
12907	Bakaki 2018	Description of involvement in ES	To report the methods of our transdisciplinary scoping review of pediatric poly-pharmacy. To facilitate potential replication by others, we also describe the key roles of our transdisciplinary team members.	Scoping review	To achieve the highest level of collaboration over the broad topic of pediatric poly-pharmacy, we selected the transdisciplinary team approach for our scoping review. Specific activities are described in Table 1.	N	Y	Y	7	0	Y	Y	Y	Y	USA	Other: pediatric polypharmacy	GREEN
44814	Bansal 2022	Evidence synthesis	To understand why people from ethnic minority groups are underrepresented in primary care mental health service provision and over-represented in crisis pathways and detention.	Meta-ethnography	Patient, public, and practitioner lived experience advisory group We recruited 10 individuals with a range of ethnic backgrounds (self-defining (without any prespecified category options) as white British, white Irish, Bangladeshi, African Caribbean, British Sri Lankan, African), genders (seven females and three males), and experiences of mental healthcare (service user, carer, or mental health p…	Y	Y	U	U	10	Y	Y	Y	Y	UK	06 Mental, behavioural or neurodevelopmental disorders	AMBER
10314	Barad 2022	Report of guideline / recommendation	To review the multidisciplinary preventive options for migraine management in three categories: medications, behavioral strategies, and interventional strategies.	Systematic review of intervention effectiveness (with or without meta-analysis)	The American Academy of Pain Medicine (AAPM) Foundation convened a multidisciplinary panel of eight physicians, two psychologists, and one patient representative. The patient representative was chosen by referral from headache doctors in the Chicago, Illinois, area, where the meeting was held. The panel included representatives from the AHS and the American Interventional Headache Society (AIHS),…	Y	Y	Y	11	1	U	U	U	U	USA	08 Diseases of the nervous system	RED
19707	Bartley 2017	Report of guideline / recommendation	To address the overarching questions, â€œWhat is the optimal testing algorithm for the assessment of HER2 status in patients with GEA?â€ and â€œWhat strategies can help ensure optimal performance, interpretation, and reporting of established assays in patients with GEA?â€ [ERBB2 (erb-b2 receptor tyrosine kinase 2 or HER2] [advanced gastroesophageal adenocarcinoma (GEA)]	Systematic review of intervention effectiveness (with or without meta-analysis)	CAP [College of American Pathologists], American Society for Clinical Pathology (ASCP), and ASCO convened an international Expert Panel to systematically review published documents and to develop an evidence-based guideline to establish recommendations for HER2 testing in GEA. Panel Composition The CAP Pathology and Laboratory Quality Center, ASCP, and ASCO convened an international Expert Panel …	Y	Y	Y	13	1	N	Y	N	Y	USA	13 Diseases of the digestive system	AMBER
44938	BartolomeuPires 2024	Evidence synthesis	To identify the key characteristics of successful integrated care programmes tested in people living with PD [parkinson's disease], MS [multiple sclerosis] and HD [Huntingdon's disease] and their outcomes on patients and caregivers	Systematic review of intervention effectiveness (with or without meta-analysis)	Thirty people living with LTNCs were involved in this review, through defining research questions, validating the importance of the project, and increasing the researchers' understanding on what matters to service users. A patient and public involvement subgroup of representatives with lived experience on PD, MS and HD identified the need for more personâ€centred integrated care, with specific c…	Y	N	N	30	30	Y	N	Y	Y	UK	08 Diseases of the nervous system	AMBER
14961	Batchelor 2021	Evidence synthesis	The objectives of this systematic review are: (i) to determine the extent to which Indigenous children born with a low birthweight and/or SGA [small for gestational age] show poorer developmental, physical and/or mental health outcomes in middle childhood (aged 5â€“12 years) than Indigenous children with a healthy birthweight; (ii) to determine whether access to family, cultural or community reso…	Systematic review of other quantitative evidence (e.g. prevalance, patterns of recovery, diagnostic test accuracy)	The review was conducted under the guidance of the studyâ€™s Aboriginal Advisory Group, established in 2007 under the auspice of the Aboriginal Health Council of South Australia. Members of the Aboriginal Advisory Group include senior Aboriginal community leaders with knowledge and expertise relevant to the focus of the study. (Referenced to: uckskin, M.; Kit, J.A.; Glover, K.; Mitchell, A.; Mill…	Y	U	U	U	U	Y	N	N	Y	Australia	05 Endocrine, nutritional and metabolic diseases	RED
44890	Baumgartner 2022	Evidence synthesis	1. To establish the impact of MS on lower limb health 2. To evaluate the benefit of Podiatric interventions, including foot health education, in the management and rehabilitation of lower limb health for increased mobility and ambulation	Scoping review	Objectives: 1. Establish and facilitate a Patient and Public Involvement Advisory Panel A PPI advisory panel was established, compris- ing of ten members, formed through social media recruitment, utilising Twitter as the primary platform. The Guidance for Reporting Involvement of Patients and Public 2 - GRIPP2 is the checklist that has been utilised to report the themes and initial findings of th…	Y	U	U	10	U	U	U	U	U	Ireland	08 Diseases of the nervous system	RED
10714	Baxter 2022	Report of guideline / recommendation	To address whether adjuvant therapy is recommended for patients with stage II colon cancer	Systematic review of intervention effectiveness (with or without meta-analysis)	This systematic review-based guideline product was de- veloped by a multidisciplinary Expert Panel, which included a patient representative and an ASCO guidelines staff member with health research methodology expertise (Appendix Table A1, online only). The Expert Panel met via webinar and corresponded through e-mail. On the basis of the consideration of the evidence, the authors were asked to con…	Y	Y	Y	U	U	U	U	U	U	USA	02 Neoplasms	AMBER
44753	Bayliss 2016	Methods paper	To inform the evidence base on effective ways of involving patients in a qualitative meta-synthesis.	n/a	n/a	n/a	n/a	n/a	n/a	n/a	n/a	n/a	n/a	n/a		Research methods	Methods paper
44776	Beames 2021	Methods paper	To identify this gap [in integration of lived experience into evidence syntheses] and build the case for appropriate integration of lived experience in future data syntheses	n/a	n/a	n/a	n/a	n/a	n/a	n/a	n/a	n/a	n/a	n/a		Research methods	Methods paper
44711	Bennett 2020	Evidence synthesis	To create a map of the currently available evidence on patient and family engagement strategies that have been used to help people manage chronic conditions.	Other: Systematic review of systematic reviews	Key Informants were selected for their specific perspectives, including caregivers, patient representatives (e.g., from the Institute for Patient- and Family-Centered Care), health system leaders, primary care providers, nurses, payers (e.g., from Anthem, Inc.), and researchers testing patient and family engagement strategies. We solicited input on what to emphasize in the methodologic approach t…	Y	Y	Y	11	4	Y	N	N	N	USA	Focus is on an INTERVENTION (rather than a specific population)	GREEN
44823	Bergin 2023	Evidence synthesis	To improve our understanding of the nature and impact of patient and public involvement in cancer preÂ­vention, screening and early detection research.	Systematic review of other quantitative evidence (e.g. prevalance, patterns of recovery, diagnostic test accuracy)	Patient and public involvement in this review The research team included two patients who were actively engaged throughout the review process. This included involvement in defining the aims, developing the search strategy, screening abstracts, interÂ­ preting data and writing the manuscript. Patients were known to reÂ­ searchers (RB and GS) through their membership of community advisory groups li…	Y	N	N	2	2	Y	Y	Y	Y	Australia	02 Neoplasms	GREEN
44750	Blom 2016	Evidence synthesis	Recognising the presence of long-term pain and disability in some patients after joint replacement, the REsearch STudies into the ORthopaedic Experience (RESTORE) programme explored the care and experiences of patients at key times in the pathway from being listed for total hip replacement and total knee replacement to the time after surgery when an optimal outcome should be expected. RESTORE con…	Systematic review of other quantitative evidence (e.g. prevalance, patterns of recovery, diagnostic test accuracy)	Patient and public involvement has been a major feature of RESTORE. Meaningful patient involvement has supported all aspects of the programme. This comprised collaboration with Arthritis Care, patient representation on the RESTORE management group throughout its duration, establishment of a patient forum, employment of a PPI co-ordinator and having patient partners on each project steering group.…	Y	U	U	U	18	U	U	U	U	UK	15 Diseases of the musculoskeletal system or connective tissue	AMBER
23696	Blundell 2019	Evidence synthesis	To identify national and international research and literature focussed on policy responses to elder abuse in rural and remote communities to generate recommendations for Australian responses.	Scoping review	Seventy-two stakeholders were invited to contribute literature that may have been missed in the scoping review. Results: Australian policy documents included in this article were mainly identified through hand searching in July 2018, as only two potentially relevant, current policy documents were identified in the literature searches and stakeholder consultations.	U	U	U	72	U	N	Y	N	N	Australia	Other: elder abuse	RED
44744	Boden 2021	Evidence synthesis / Methods paper	To investigate how research teams can ensure that patient partner (PP) contributions to synthesis reviews (SRs) are meaningful from the PPâ€™s perspective	Qualitative evidence synthesis (any other approach)	Team composition and training The review team comprised two PPs (AME, TP), two stakehold- ers representing the Saskatchewan Centre for Patient-Oriented Research (SCPOR) (CS, KD), two librarian faculty (AG, CB) and two research faculty (BB, DG). PPs were recruited from a Saskatchewan Centre for Patient-Oriented Research (SCPOR) patient partner pool. Both PPs were very familiar with the health-care…	Y	U	U	2	2	Y	Y	Y	Y	Canada	Research methods	AMBER / Methods paper
44937	Bowness 2024	Evidence synthesis	To systematically review and synthesize studies where family/informal carers have been involved in the research process, to develop an understanding of the benefits, barriers and facilitating factors	Qualitative evidence synthesis (any other approach)	Patient and Public Involvement: The initial findings and themes were presented to a group of carers who had been involved in research and whose reflections informed the final synthesis. The preliminary synthesis incorporated summary tables of study characteristics, a thematic analysis across studies, and discussions of the findings with three carers who had extensive experience of PPI....Summarie…	Y	N	N	3	3	N	N	N	Y	UK	Research methods	AMBER
10608	Brat 2022	Report of guideline / recommendation	To develop evidence-based recommendations for informing molecular biomarker testing for pediatric and adult patients with DGs [diffuse gliomas] and provide guidance for appropriate laboratory test and biomarker selection for optimal diagnosis, risk stratification, and prediction.	Systematic review of intervention effectiveness (with or without meta-analysis)	PANEL COMPOSITION The College of American Pathologists (CAP) in collabo- ration with the American Association of Neuropathologists, Association for Molecular Pathology, and Society for Neuro- Oncology convened a multidisciplinary expert panel con- sisting of 13 practicing pathologists from a variety of specialties, institution types, and other professional groups, 2 oncologists who were represent…	Y	Y	Y	17	1	U	U	U	U	USA	02 Neoplasms	AMBER
38721	Brighton 2020	Evidence synthesis	To understand how exercise-based interventions might improve outcomes for people living with both COPD and frailty	Realist review	We involved relevant stakeholders throughout, including professionals in respiratory care, general practice, geriatrics, and pulmonary rehabilitation, respiratory researchers, and people with personal experi- ence relevant to living with COPD and frailty. We invited stakeholders to help us shape the focus of the review, and give their reflections on early findings to help us develop the final syn…	Y	Y	Y	U	U	Y	N	N	Y	UK	12 Diseases of the respiratory system	AMBER
44801	Browne 2022	Evidence synthesis	To summarize evidence on fidelity and key elements of MI-based [motivational interviewing) interventions for managing adolescent obesity and examine the reporting of these interventions.	Scoping review	The last step of the review involved stakeholder consultation with clinician-scientists and researchers with experience in MI and managing adolescent obesity. Thirteen stakeholders were interviewed about our review findings on MI and treatment fidelity. As a final step in the review, we completed a stakeholder consultation to (i) verify (i.e., discuss the review findings with stakeholders for acc…	N	Y	Y	13	0	N	N	N	Y	Canada	05 Endocrine, nutritional and metabolic diseases	GREEN
44766	Brutt 2017	Description of involvement in ES	The aim of the study was that patients contribute and prioritize clinically relevant outcomes to a systematic review on meta-cognitive interventions, and to evaluate a patient workshop as well as patientsâ€™ perceptions of research involvement.	Systematic review of intervention effectiveness (with or without meta-analysis)	In order to combine qualitative with quantitative data, a mixed method design involving a focus group discussion and a cross- sectional survey with a subsequent prioritization task was chosen. Workshop development and content For workshop preparation we referred to available recommen- dations for PI [6,10,15,16]. The workshop included information regarding systematic reviews and meta-analyses in …	Y	N	N	7	7	Y	N	N	N	Germany	06 Mental, behavioural or neurodevelopmental disorders	GREEN
12505	Buelo 2018	Evidence synthesis	To identify and weight risk factors for asthma attacks in children (5â€“12 years) in order to inform and prioritise care.	Systematic review of other quantitative evidence (e.g. prevalance, patterns of recovery, diagnostic test accuracy)	We therefore convened an Expert Panel (selected to provide a range of perspectives from among senior clinical academics of the Asthma UK Centre for Applied Research and the research team) comprising a general practitioner (GP) (HP), three respiratory paediatricians (JYP, JH, MS) and two researchers with a public health background (AudB, JFK) An end-of-project videoconference (to allow UK-wide par…	Y	Y	Y	18	2	Y	Y	Y	Y	UK	12 Diseases of the respiratory system	AMBER
12868	Bunn 2018	Evidence synthesis	The overall aims of the synthesis were to: - identify key features or mechanisms of programmes and approaches that strengthen relationships between community HSCPs, patients with multiple health and care needs and their family carers - provide a context-relevant understanding of how models to facilitate SDM [shared decision making] might work for older people with multiple health and care needs, …	Realist review	In phase 1 we scoped the literature and consulted with stakeholders in order to develop candidate theories about why programmes that seek to promote SDM do, or do not, work. Scoping interviews We conducted face-to-face or telephone scoping interviews with 13 stakeholders (Table 3). In phase 1 the purpose of the consultation with stakeholders was to explore key assumptions about what needs to be i…	Y	Y	U	24	15	Y	N	N	Y	UK	Focus is on an INTERVENTION (rather than a specific population)	GREEN
21240	Bunn 2018	Evidence synthesis	To understand how the Namaste Care intervention [for people with advanced dementia in care homes] might achieve particular outcomes, and in what circumstances	Realist review	Stakeholders with direct experience of providing end of life care to people with dementia were involved in defining the scope of the review and later in validating the programme theory. we con-ducted face-to-face or telephone interviews with 11 par- ticipants involved in delivering Namaste Care, training care home staff in Namaste Care, and researching de- mentia and/or end of life care. Particip…	Y	Y	Y	55	U	Y	N	N	Y	UK, Netherlands, USA	06 Mental, behavioural or neurodevelopmental disorders	AMBER
15011	Burstein 2021	Report of guideline / recommendation	To update recommendations of the ASCO systemic therapy for hormone receptor (HR)-positive metastatic breast cancer (MBC) guideline.	Systematic review of intervention effectiveness (with or without meta-analysis)	This systematic review-based guideline product was de- veloped by a multidisciplinary Expert Panel, which included a patient representative and an ASCO guidelines staff member with health research methodology expertise. The Expert Panel searched the PubMed database to identify any additional randomized clinical trials (RCTs) that addressed the focused updateâ€™s three main clinical questions. The…	Y	Y	Y	14	1	N	Y	N	Y	USA	02 Neoplasms	AMBER
11019	Burton 2021	Evidence synthesis	To produce useful programme theory and practical guidance for policy-makers, managers and clinicians to help them with de-implementation processes and procedures.	Realist review	Stakeholder engagement (Phase 1) Phase 1 work to develop the initial programme theory additionally included consultation with stakeholders. Stakeholder engagement is essential to the success of a realist synthesis. For this review, stakeholder engagement was designed to help elaborate on the review context, refine the review questions, contribute to initial programme theory development, interpret…	Y	Y	U	32	9	Y	N	N	Y	UK	Focus is on an INTERVENTION (rather than a specific population)	AMBER
44886	Burton 2023	Evidence synthesis	To investigate the impact of the COVID-19 pandemic on prehospital emergency care for stroke/TIA	Systematic review of other quantitative evidence (e.g. prevalance, patterns of recovery, diagnostic test accuracy)	Clinical stakeholders and Patient and Public Involvement Contributors were involved from research ques- tion development to dissemination of results.	Y	Y	N	U	U	U	U	U	U	Ireland	Other: Combination of infectious disease and nervous system.	RED
22677	Buus 2022	Methods paper	To explore how consultation exercises were described in a convenience sample of recent scoping reviews.	Scoping review	n/a	n/a	n/a	n/a	n/a	n/a	n/a	n/a	n/a	n/a		Research methods	Methods paper
34083	Canny 2021	Evidence synthesis	A scoping review and public consultation explored what people understand about ACP [advance care planning], perceptions of online public information, and how to improve public messaging and engagement.	Scoping review	Public involvement team members reviewed UK (10) and international (10) public information websites. Public dis-cussion groups (7) were held online with older people, relatives of care home residents, learning disability support workers, minority ethnic community leaders and advocates.	Y	Y	N	U	U	U	U	U	U	UK	Other: Other: advanced care planning	RED
44842	Canny 2023	Evidence synthesis	To explore public perceptions of ACP [advance care planning] to inform increased public engagement and empowerment.	Scoping review	Themes and domains were developed by a project researcher (AC) in the first instance before being reviewed by the full research team including our three Patient and Public Involvement (PPI) representatives, who are members of the public with a wide range of experiences as patients, careers and advocates. Areas of conflict were resolved through discussions in online meetings (BM, AC). Members of t…	Y	U	U	U	3	N	Y	Y	N	UK	Other: Advance care planning	AMBER
44883	Carr 2023	Evidence synthesis	Research question, â€˜what is known from peer reviewed literature about mental health service user experiences of social and psychological harm in social care in England?'	Scoping review	The review was guided by an Advisory Group of practitioners and service users. The review was guided by an Advisory Group of seven people with lived experiential and/or practitioner expertise. The Group met four times over the duration of the whole study and communicated via email as needed. In particular, the Advisory Group was involved in the scoping review consultation, advising on search term…	Y	Y	N	7	U	N	Y	N	Y	UK	06 Mental, behavioural or neurodevelopmental disorders	GREEN
44809	Carroll 2022	Evidence synthesis	To identify and map studies where PPI has been used in preclinical research and develop principles that can be applied in other projects.	Scoping review	PPI Three members of the PPI Advisory Panel are PPI contributors and were involved in the project from the beginning, including project planning and protocol development stages. Completed data extraction forms were circulated to PPI Advisory Panel members in advance of a scheduled meeting. The extracted data were discussed in terms of themes/trends identified by the patient partners and other pan…	Y	N	N	3	3	Y	N	N	Y	Ireland	Research methods	AMBER
44903	Chapman 2023	Evidence synthesis	to determine what outcomes are important to patients by exploring and synthesising qualitative data relating to the symptoms and impact of living with foot and ankle disorders in RMDs [rheumatic and musculoskeletal disease]	Qualitative evidence synthesis (any other approach)	Patient and public involvement contributors were involved throughout the review, from design of the study to interpretation of the results and discussions about the findings.	Y	U	U	U	U	U	U	U	U	UK	15 Diseases of the musculoskeletal system or connective tissue	RED
44914	Chapman 2023	Evidence synthesis	To understand what outcomes are important to patients living with foot and ankle disorders in RMDs [rheumatic and musculoskeletal diseases] through an exploration of symptoms and impact, and to establish how these compare to outcomes measured in existing research studies.	Other: scoping review + qualitative evidence synthesis	Patient and public involvement contributors were involved throughout both reviews, in the design, analyses and discussions about the findings.	Y	U	U	U	U	U	U	U	U	UK	15 Diseases of the musculoskeletal system or connective tissue	RED
32164	Charamis 2022	Evidence synthesis	To examine and synthesize available evidence on SDM [shared decision making] approaches and interventions for persons with aphasia	Scoping review	to improve the relevance of our review, we partnered with a person with aphasia during the conduct of this review (FMS) using an integrated knowledge translation approach (Canadian Institutes of Health Research, 2012). As a partner on our research team, this individual was involved in meetings, provided feedback on the proposal and methods, read and interpreted the primary studies, contributed to…	Y	N	N	1	1	Y	N	Y	Y	Canada	08 Diseases of the nervous system	AMBER
44885	Clibbens 2023	Evidence synthesis	To explain how, for whom and in what circumstances community mental health crisis services for adults work to resolve crises	Realist review	Expert stakeholder group consultations Fifteen expert stakeholders were recruited from across England via NHS Trusts, the voluntary sector and ser- vice user/carer networks. Experts provided written con- sent before participating in four stakeholder meetings between January 2020 and April 2021. Membership comprised nine stakeholders who were crisis care staff, a peer support worker, managers and …	Y	Y	N	15	6	Y	N	Y	Y	UK	06 Mental, behavioural or neurodevelopmental disorders	AMBER
44710	Cluley 2022	Evidence synthesis	To identify and map the currently available empirical evidence regarding the role of PPI during the different stages of healthcare innovation.	Scoping review	A protocol was developed, following Peters et al., and was revised by members of the research team and two experts in the field of healthcare innovation. We first summarized the studies by the type and stage of innovation. Studies were then grouped by the innovation stage that they focused on, and narrative synthesis was used to identify the main findings that they presented. One author who is: S…	Y	U	U	3	1	Y	Y	Y	Y	UK	Research methods	AMBER
44844	Colomer-Lahiguera 2023	Evidence synthesis	To investigate the breadth and depth of scientific literature on PPI in cancer research and to identify how is PPI applied and reported in cancer research	Scoping review	Stakeholder consultation. Two patients participated in the stakeholder consultation as part of the scoping review methodology, contributed to the dis- cussion on refining the results, and critically reviewed the manuscript. Both are co-authors of this manuscript. A consultation meeting was held including the research team and two patient partners (diverse in age and cancer experience) with experi…	Y	N	N	2	2	Y	N	Y	Y	Switzerland	02 Neoplasms	AMBER
44727	Cooper 2020	Evidence synthesis / Methods paper	To set out the challenges faced in conducting the review, outline the steps taken to customize the realist methodology, and to discuss how this customized methodology was used to overcome these challenges. This study aims to contribute to the realist methodological literature, to provide an example of methodological customization, and to consider the potential usefulness of using an evaluative sy…	Realist review	Formulation of the initial program theories was guided by the VICTORE complexity checklist and supported through collection and interpretation of pri- mary data from professional stakeholder interviews (n = 6). Stakeholders, recruited using purposive sampling and snowballing techniques, included those involved in the development and delivery of adolescent risk behavior prevention programs, such a…	Y	Y	Y	58	28	U	U	U	U	UK	Research methods	AMBER / Methods paper
13464	Corey 2021	Evidence synthesis	To understand â€˜What works, for whom, in what context, and why for group psychological first aid for humanitarian workers, including volunteers'	Realist review	We established a Core Reference Group which guided the development of our research question, protocol and who provided feedback on the theory development throughout the study. The panel consisted of an academic with expertise in mental health service delivery, and two programme implementers with extensive experience in designing and implementing workplace mental health interventions within non-go…	N	Y	N	5	0	Y	Y	N	Y	Ireland	06 Mental, behavioural or neurodevelopmental disorders	AMBER
44749	Cornman 2017	Methods paper	To examine how patients, caregivers, and patient advocates who participated as Key Informants in prior systematic reviews regarded that experience and what their recommendations are for improving that process	n/a	n/a	n/a	n/a	n/a	n/a	n/a	n/a	n/a	n/a	n/a		Research methods	Methods paper
44860	Corp 2023	Evidence synthesis	To identify characteristics associated with selfâ€directed selfâ€management interventions that aimed, in whole or part, to address distress, wellbeing or selfâ€efficacy in young people with physical LTCs [long term conditions].	Systematic review of intervention effectiveness (with or without meta-analysis)	Patient and public involvement (PPIE) Central to this rapid review was the role of PPIE. Our PPIE group, which we established purposefully for the associated study linked to this review, was involved at various stages of this rapid reviewâ€”from the development of the review protocol where PPIE members informed the focus and aims of the review to the interpretation of the review findings. The det…	Y	N	N	7	7	Y	N	N	Y	UK	Other: young people with long term conditions	GREEN
44863	Cronin 2023	Evidence synthesis	To examine clinical guidelines and recommendations for GPs to support them in their role with family carers.	Scoping review	Consultation exercise with stakeholders Arksey & Oâ€™Malley [ ] suggest that stakeholder con sultation should be an optional step in a scoping review, while Levac et al. [] and Daudt et al. [] go farther by recommending it as a requirement; interestingly, Daudt et al. [ ] argue that several stakeholders should be included on the review team in order to enhance the con sultation process. Thus, our…	Y	Y	U	7	5	U	U	U	U	Ireland	Other: Carers	RED
14729	Curran 2021	Evidence synthesis	To develop an integrated model of general population dementia risk reduction perspectives and the implications for intervention in research and implementation contexts.	Qualitative evidence synthesis (any other approach)	Hand searching of reference lists, citation tracking and expert consultation supple- mented database searches. Thematic synthesis, incorporating an expert panel discussion, was used to identify overarching themes and develop an integrated model to guide intervention to support individuals to adopt and maintain dementia risk reduction behaviour patterns......Finally, analytical themes about key co…	N	Y	Y	6	0	U	U	U	U	Australia	06 Mental, behavioural or neurodevelopmental disorders	RED
44851	Dada 2023	Evidence synthesis	To understand â€˜how, why, to what extent, and for whomâ€™ communications in CE [community engagement] contribute to intended and unintended outcomes in MNH [maternal and newborn health] programming in LMICs.	Realist review	Expert advisory committee No patients or the public were directly involved in this review; however, an expert advisory committee was first formed and engaged in the development of the protocol. This committee included six academics and practitioners based in six coun- tries (India, Kenya, Nepal, Rwanda, Switzerland and Zambia) with experience in CE for MNH. During the protocol develop- ment, the …	N	Y	Y	6	0	Y	N	Y	Y	India, Kenya, Nepal, Rwanda, Switzerland and Zambia	18 Pregnancy, childbirth or the puerperium	AMBER
11037	Dalton 2018	Evidence synthesis	To explore what UK services exist and establish potentially effective models of care and effective treatments for armed forces veterans with PTSD	Mixed method evidence synthesis	As a result of the short timescale for this project, we used findings from the NHS England stakeholder engagement survey as a starting point to represent service user input. We also contacted a veteran (who was also a service user) to provide additional input. We aimed to use this input to help explore patterns in the NHS England public and patient engagement data and to provide supplementary ins…	Y	Y	Y	7	1	Y	N	N	Y	UK	06 Mental, behavioural or neurodevelopmental disorders	AMBER
12090	Davies 2018	Evidence synthesis	To understand how [self management support] training operates, and to identify barriers and facilitators to training designed to support shifts in attitudes amongst HCPs	Realist review	The themes arising from the scoping phase were discussed at a meeting of stakeholders (research team, HCPs, service users and advocates), priorities for the review were agreed, and two detailed review questions with associated â€˜initial rough theoriesâ€™ were formulated.19 (See Box S1 for further details.) While the review was ongoing, we also conducted five telephone interviews with key informa…	Y	Y	Y	U	U	Y	Y	Y	Y	UK	Focus is on an INTERVENTION (rather than a specific population)	AMBER
7349	Davies 2019	Evidence synthesis	To identify Programme Theory (PT) that will inform ADM [Assisted Decision Making] implementation in healthcare	Realist review	Establishment of an expert panel An expert panel was convened in March 2018 consisting of representatives from disability, law, health and social care policy and practice, education and patient advocacy organisations. An additional word file provides details of the expert panel membership (see Additional file 1). All expert panel members are co-authors of this paper. In the first meeting, the exp…	U	Y	Y	15	U	Y	Y	Y	Y	Ireland	Focus is on an INTERVENTION (rather than a specific population)	GREEN
44904	Davies 2023	Evidence synthesis	To evaluate social prescribing in HE [higher education] informing the development of a service model which will effectively meet the varying needs of a range of individuals.	Realist review	Refining the focus of the review and developing scope took place collaboratively with an Advisory Group [32] comprising key student services personnel, student representatives, content experts, 3rd Sector partners, and members of the research team from across both institutions. Search terms encompassing the IPT (initial programme theory) were initially drafted in conjunction with the Advisory Gro…	Y	Y	Y	U	U	U	U	U	U	UK	Focus is on an INTERVENTION (rather than a specific population)	AMBER
11878	Davis 2018	Evidence synthesis	To determine how implementation strategies and contextual factors influenced the uptake of interventions to increase Fecal Immunochemical Tests (FIT) and Fecal Occult Blood Testing (FOBT) for CRC in rural and low-income populations in the United States.	Systematic review of intervention effectiveness (with or without meta-analysis)	The review was guided by a technical expert panel of primary care professionals, health system leaders, and academicians. The authors appreciate the input of our Technical Expert Panel Members (which includes national experts and regional primary care and health system stakeholders): Jonathan Tobin, PhD â€“ President/CEO of Clinical Directors Network, Inc. (CDN) and Co-Director, Community Engaged…	N	Y	Y	8	0	U	U	U	U	USA	02 Neoplasms	RED
44866	deBell 2023	Evidence synthesis	To provide an overview of the volume, diversity and nature of recent systematic reviews on the effectiveness, acceptability and implementation of remote monitoring for adults with long-term physical health conditions.	Other: overview of reviews (and evidence map)	Public and patient involvement We recruited a PPI group at the beginning of the project to gain feedback from people who use remote monitoring technology to manage their heath conditions. The group consisted of five people: one man and four women. Members of the group had a range of health conditions, including hypertension, COPD and sleep apnoea, and experiences of using different technologies (…	Y	Y	N	12	5	Y	N	N	Y	UK	Focus is on an INTERVENTION (rather than a specific population)	GREEN
44828	DelgadoRodriguez 2023	Evidence synthesis	The research questions were: what are the ethical and legal implications of the use of SC? What are the attitudes, perceptions and experiences of patients and healthcare professionals regarding SC systems to prevent CIA [chemotherapyinduced alopecia]? Are there any organizational aspects that may affect the accessibility or feasibility of the SC? [SC - scalp cooling]	Mixed method evidence synthesis	Representatives of both patient associations and professional scientific societies related to the topic participated in the design of the protocol and the review of the findings. Design and participation of stakeholders In this SR, the representatives of patient associations such as the Spanish Association Against Cancer (AECC) and the Spanish Breast Cancer Federation (FECMA) participated in the …	Y	Y	U	2	U	U	U	U	U	Spain	02 Neoplasms	AMBER
12957	Denduluri 2018	Report of guideline / recommendation	To update key recommendations of the ASCO guideline adaptation of the Cancer Care Ontario guideline on the selection of optimal adjuvant chemotherapy regimens for early breast cancer and adjuvant targeted therapy for breast cancer	Systematic review of intervention effectiveness (with or without meta-analysis)	ASCO convened an Expert Panel to review the evidence and to formulate updated recommendations for practice. This systematic, review-based guideline product was developed by a multidisciplinary Expert Panel, which included a patient representative and an ASCO guidelines staff member with health research methodology expertise. The Expert Panel conducted a search of the PubMed database to identify a…	Y	Y	Y	15	1	N	Y	Y	Y	USA	02 Neoplasms	AMBER
44922	Dennett 2022	Methods paper	Primary: To prioritise 10 reviews of importance to the public (patients, carers, healthcare professionals and researchers) from a patient survey . Secondary:To engage stakeholders with expertise and lived experience across our scope in our priority setting processes. To identify potential new stakeholders, contributors, and funding streams	n/a	n/a	n/a	n/a	n/a	n/a	n/a	n/a	n/a	n/a	n/a		12 Diseases of the respiratory system	Methods paper
44736	DeWeger 2018	Evidence synthesis	To investigate the application of CE [community engagement] in health and social care, focusing on the macro and meso levels of CE, e.g. developing policies, designing, implement- ing and delivering health and care services, setting service and policy priorities.	Realist review	The review was undertaken in consultation with a local reference panel. As this RRR represents the first stage of a four-year mixed methods multiple case study evaluating six community engagement interventions in the Netherlands, the local reference panel consisted of the six CE interven- tionsâ€™stakeholders, including professionals, citizens and citi- zen representatives who will be further dev…	Y	Y	U	6	U	Y	N	N	Y	The Netherlands	Other: community engagement	AMBER
44774	Dewidar 2022	Methods paper	To provide guidance on incorporating equity throughout the rapid review process and provide examples from published COVID-19 rapid reviews to illustrate its application.	n/a	n/a	n/a	n/a	n/a	n/a	n/a	n/a	n/a	n/a	n/a		Research methods	Methods paper
44782	Dion 2022	Methods paper	This article introduces Weight of Evidence as a transformative procedure for stakeholders to interpret, expand on and prioritize evidence from evidence syntheses, with a focus on engaging populations historically excluded from planning and decision making	n/a	n/a	n/a	n/a	n/a	n/a	n/a	n/a	n/a	n/a	n/a		Research methods	Methods paper
19684	Dominguez-Ortega 2017	Evidence synthesis	To review the evidence on the use of AIT [allergen immunotherap] in asthma, focusing especially on the most relevant aspects of its mechanism of action, its efficacy, and existing data on safety, tolerability, and cost-effectivity, both in pediatric and adult populations	Systematic review of other quantitative evidence (e.g. prevalance, patterns of recovery, diagnostic test accuracy)	"A systematic search of MEDLINE, Cochrane, and Clinical Trials databases from 2000 to April of 2016 was carried out by a panel of experts from the Spanish Allergy and Clinical Immunology Scientific Society"; "A panel of experts comprising 10 Spanish allergists was selected from the Spanish Allergy and Clinical Immunology Scientific Society (SEAIC) particularly from the Immunotherapy and Asthma In…	N	U	U	10	0	N	Y	N	N	Spain	12 Diseases of the respiratory system	RED
19601	Dort 2017	Report of guideline / recommendation	To provide a consensus-based protocol for optimal perioperative care of patients undergoing head and neck cancer surgery with free flap reconstruction.	Systematic review of intervention effectiveness (with or without meta-analysis)	An international panel of experts in major head and neck cancer surgery and enhanced recovery after surgery reviewed and assessed the literature for quality and developed recommendations for each topic based on the Grading of Recommendations, Assessment, Development and Evaluation (GRADE) system In February 2015, an international panel of content experts in major head and neck cancer surgery with…	N	Y	Y	U	0	Y	N	Y	Y	Australia, Canada, Sweden, Switzerland, and the UnitedStates	02 Neoplasms	AMBER
38178	Doty 2019	Evidence synthesis	Through a scoping review, we sought to explore the consequences of the decision between US [ultrasound] and CT [CT scan] in regards to patient and physician centered outcomes	Scoping review	Via stakeholder engagement, we identified concepts most relevant to patients and physicians, including safety, accuracy, cost, length of stay, prognosis, and procedure rates	U	U	U	U	U	U	U	U	U	USA	13 Diseases of the digestive system	RED
30067	Durand 2018	Evidence synthesis	To identify existing shared decision making training embedded in the undergraduate medical curriculum and analyze their impact.	Scoping review	Consultation exercise. In addition to the search strategies outlined above, we consulted experts in the field to identify other unpublished research that would have evaluated, or is cur-rently evaluating, the impact of training courses that integrate SDM into the undergraduate medical curriculum. Key stakeholders were identified through discussions among the research team. We used existing contac…	U	U	U	U	U	N	Y	N	N	USA	Other: shared decision making training	RED
44783	Eales 2017	Methods paper	To identify five broad categories of training across evidence synthesis processes, from question formulation to communication of findings, where training is important for effective two-way communication among the full range of different stakeholder groups	n/a	n/a	n/a	n/a	n/a	n/a	n/a	n/a	n/a	n/a	n/a		Research methods	Methods paper
13083	Edge 2018	Evidence synthesis	To examine the evidence on the association of consumption of foods and ingredients derived from GE [genetically engineered] crops on human health, specifically allergenicity, food safety, pesticide consumption, nutrient adequacy, inflammation, and antibiotic resistance.	Systematic review of intervention effectiveness (with or without meta-analysis)	a panel of eight experts, including a lead analyst, a program manager, and an external expert on genetically engineered foods and allergenicity was appointed. An expert panel conducted a systematic review on advanced technology in food pro- duction. The 30 developed questions focused on effects of human consumption of GE foods and the effects of human consumption of foods containing pesticide res…	U	Y	Y	8	U	Y	Y	Y	Y	USA	Focus is on an INTERVENTION (rather than a specific population)	AMBER
13981	Edwards 2021	Evidence synthesis	To identify successful strategies across all care settings that could then be used to inform innovations in continence care for PLWD [people living with dementia] in the acute hospital setting.	Mixed method evidence synthesis	In phase 1, a scoping search of two electronic databases (MEDLINE and PsycINFO) and a consultation with stakeholders was undertaken. Findings were presented to the project steering group and two priority areas for phase 2 were identified which were communication and individualised care plans. The findings from the scoping exercise in keeping with the EPPI-Centre approach were presented to stakeho…	Y	Y	N	39	14	Y	N	N	N	UK	06 Mental, behavioural or neurodevelopmental disorders	AMBER
44862	Edwards 2023	Evidence synthesis	To identify contexts and mechanisms associated with communication tools, patient decisionâ€aids and shared decisionâ€making (SDM) approaches that influence patient outcomes [in patients with advanced cancer].	Realist review	Patient and Public Contribution: We included patient and public involvement (PPI) representatives in four stakeholder meetings. PPI helped to define the scope of the review, identify their unique experiences and perspectives, synthesise their perspectives with our review findings, make decisions about which theories we included in our programme theory and develop recommendations for policy and pr…	Y	Y	Y	U	2	Y	Y	Y	Y	UK	02 Neoplasms	GREEN
10198	Eisen 2022	Report of guideline / recommendation	To update recommendations of the American Society of Clinical Oncology (ASCO)-Ontario Health (Cancer Care Ontario [CCO]) adjuvant bone-modifying agents in breast cancer guideline.	Systematic review of intervention effectiveness (with or without meta-analysis)	This systematic review-based guideline product was de- veloped by a joint ASCO-Ontario Health (OH; Cancer Care Ontario [CCO]) multidisciplinary Expert Panel, which in- cluded a patient representative and ASCO and OH (CCO) guidelines staff members with health research methodol- ogy expertise.	Y	Y	Y	16	1	U	U	U	U	Canada	02 Neoplasms	RED
12104	Ellen 2018	Evidence synthesis	To develop an in-depth understanding and framework of addressing overuse of health services in health systems.	Other: critical interpretive synthesis	We used a critical interpretive synthesis (CIS) approach paired with an integrated knowledge translation approach that included a stakeholder engagement process (a stakeholder dialogue) allowing us to refine and triangulate our findings based on the views and experiences of policy-makers, stakeholders and researchers involved in addressing overuse. From protocol: In addition, our plan for a full-…	N	Y	Y	19	0	N	N	N	Y	Canada and USA	Other: Overuse of health services	AMBER
31722	Erwin 2022	Evidence synthesis	To collate the evidence on the factors that influence OH [oral health] behaviours, access and delivery of dental care to autistic CYP [children & young people].	Mixed method evidence synthesis	Patient and Public Contribution: The review protocol was developed with members of the project patient and public involvement group who provided the autistic voice, contributing to the interpretation of the review findings and writing of the manuscript. In consultation with the study's patient and public involvement (PPI) group, we have adopted identityâ€first language (e.g., autistic children).…	Y	N	N	U	U	U	U	U	U	UK	06 Mental, behavioural or neurodevelopmental disorders	RED
44929	Etoori 2023	Evidence synthesis	To identify and understand the impact of previous Hepatitis C media campaigns.	Scoping review	We also spoke to key stakeholders to learn if they had run any media campaigns or if they were aware of unpub- lished reports evaluating previous media campaigns. Stakeholder discussions Discussions with Gilead involved the â€˜Hep C Ki?â€™ cam- paign which targeted the British South Asian community and aimed to raise awareness and drive testing for HCV [33]. The campaign included a dedicated webs…	U	Y	Y	U	U	U	U	U	U	UK	01 Certain infectious and parasitic diseases	RED
10605	Evans 2022	Report of guideline / recommendation	To assess evidence published since the release of the original guideline and provide updated recommendations for validating whole slide imaging (WSI) systems used for diagnostic purposes	Systematic review of other quantitative evidence (e.g. prevalance, patterns of recovery, diagnostic test accuracy)	EXPERT PANEL COMPOSITION The CAP, in collaboration with the Association for Pathology Informatics and the American Society for Clinical Pathology, convened multidisciplinary expert and advisory panels to revise the 2013 guideline. The expert panel included pathologists with considerable experience in WSI, 2 histotechnologists, and a research methodologist. The CAP approved the appointment of the …	N	Y	Y	U	0	Y	Y	Y	Y	Canada / USA	Other: Focus is on diagnostic imaging	AMBER
44837	Ezaydi 2023	Evidence synthesis	To understand how user involvement shapes [mental health] service commissioning, development and delivery, and if/how this leads to improved serviceâ€level outcomes.	Mixed method evidence synthesis	Patient or public contribution This review was coâ€authored by a peer researcher and received input from members of a lived experience research advisory panel. The panel assisted with the categorisation of studies against the ladder of coâ€production.2 The different rungs of the ladder and what they represented were first explained to the panel. Following this, the involvement methods reported …	Y	U	U	U	U	U	U	U	U	UK	06 Mental, behavioural or neurodevelopmental disorders	AMBER
9364	Fadyl 2020	Evidence synthesis	To evaluate the effectiveness of vocational interventions to help people living with mild to moderate mental health conditions gain paid work.	Systematic review of intervention effectiveness (with or without meta-analysis)	Consultation with stakeholder reference groups Although systematic reviews are often seen to be â€˜objec- tiveâ€™, they are not impartial, as the design of the search strategy and assessment of relevance affects what litera- ture is accessed and included.30 Further to this, the way in which findings are reported and made relevant to the local context is crucial in how the information is used in p…	Y	Y	U	U	U	Y	N	N	Y	New Zealand	06 Mental, behavioural or neurodevelopmental disorders	AMBER
44821	Fieiras 2023	Evidence synthesis	To assess the effectiveness and safety of risperidone and aripiprazole in children with autism spectrum disorder (ASD).	Other: overview of reviews	Patient and public involvement Organisations of parents of children with ASD were involved during part of the process, participating in external revision of the final version of the report for the Chilean Ministry of Health with no additional comments (ID 757-22-L120 DIPRECE, Ministry of Health, Chile). The organisations involved were: FundaciÃ³n UniÃ³n Autismo y Neurodiversidad, FederaciÃ³n Naci…	Y	U	U	U	U	N	N	N	Y	Argentina	06 Mental, behavioural or neurodevelopmental disorders	RED
44877	Fisher 2023	Evidence synthesis	to establish the extent of the literature, and gaps in the knowledge base, concerning the impact of Charles Bonnet syndrome (CBS) on older adultsâ€™ engagement in physical activities.	Scoping review	Stakeholder consultation comprised two stages: (1) pre-review to ensure questions are meaningful and relevant to people living with CBS and to help identify additional evidence sources (Arksey & Oâ€™Malley, 2005) and (2) following review completion to help validate and enrich findings (Levac et al., 2010). Esmeâ€™s Umbrella â€“ a charity promoting awareness of CBS â€“ and a society for people wit…	Y	N	N	4	4	Y	N	N	Y	UK	09 Diseases of the visual system	AMBER
44845	Fleming 2023	Evidence synthesis	To understand health system legacies of the Great Recession following the 2008 financial crisis; the underlying mechanisms and their theoretical origins; and how these influenced and impacted health system resilience, and its ability to respond to future shocks	Realist review	Stakeholder engagement involved (1) the wider research team (n = 12) consisting primarily of national (n = 7) and international (n = 3) academics â€“ in policy analysis, health sciences, economics, social science and implementation science, as well as government representatives (n = 2), and (2) an advisory group (n = 8) consisting of government representatives (n = 3), general practitioner repres…	Y	Y	Y	U	2	Y	N	Y	Y	Ireland	Other: Health system	GREEN
44919	Fletcher 2023	Evidence synthesis	This systematic realist review identifies what NPR [Neuropsychological rehabilitation] programmes have been designed, delivered, and evaluated for people with ABI [acquired brain injury] to improve PWB [psychological wellbeing] and/or quality of life (QOL), as well as providing a context-relevant understanding of what NPR includes and how NPR might lead to positive outcomes	Realist review	Phase 2: Stakeholder consultation To maximize the relevance of the review for the reader and professionals working in NPR, two stakeholders were consulted for their expertise (Wong et al., 2014). Stakeholders included a Clinical Psychologist working with neuro- logical populations and a Neuropsychologist, each with expertise in psychologi- cal models (e.g., cognitive-behaviour therapy, acceptance…	N	Y	N	2	0	N	N	Y	N	UK	Focus is on an INTERVENTION (rather than a specific population)	AMBER
44905	FlocksMonaghan 2023	Evidence synthesis	This narrative mini review synthesized the literature on the state of pediatric surgery in Malawi through the pillars of the World Health Organizationâ€™s Health System Building Blocks	Other: Narrative mini-review	To ensure the accuracy and relevance of the study, experts in pediatric surgical care from Malawi were involved at all stages of this review. These experienced professionals validated the findings from the literature and provided valuable insights into the current practices and challenges in pediatric surgery provision.	N	Y	N	U	0	U	U	U	U	Malawi	Focus is on an INTERVENTION (rather than a specific population)	RED
15021	Fowler-Davis 2021	Evidence synthesis	To synthesise the literature associated with fatigue interventions to investigate the outcomes that may be applicable to â€˜long Covidâ€™	Mixed method evidence synthesis	An expert panel supported critical appraisal and data synthesis. Trustworthiness of the selected papers was undertaken in consultation with the expert panel who shared their thoughtful and informative but necessarily more subjective views of the literature, and a mechanistic approach was not used. Expert panel Two meetings were held with the expert panel, who voluntarily contributed knowledge of …	Y	Y	U	6	U	N	Y	Y	Y	UK	Focus is on an INTERVENTION (rather than a specific population)	AMBER
20448	Francis 2017	Evidence synthesis	To perform a comprehensive systematic review of the literature on voice-related patient-reported outcome (PRO) measures in adults and to evaluate each instrument for the presence of important measurement properties	Systematic review of other quantitative evidence (e.g. prevalance, patterns of recovery, diagnostic test accuracy)	Inclusion and exclusion criteria were developed in consultation with an expert panel that included a statistician with expertise in measurement theory (the seventh author), systematic review methodologists (the fourth and eighth authors), and researchers and clinicians who treat and study voice and voice disorders (the first, second, and fifth authors).	N	Y	Y	8	0	U	U	U	U	USA	Research methods	RED
5499	FriedemannSmith 2022	Evidence synthesis	To provide information on how safety-netting may be effectively communicated to reduce the risks to patient safety.	Realist review	We focused on the communication of safety-netting on the advice of our expert advisory panel .....After each stage of evidence gathering and synthesis, we met with the expert panel to discuss the developing programme theory and CMOCs, identify missing information and refine the CMOCs. ................At our final expert panel meeting, the programme theory and CMOCs were finalised. Stakeholder and…	Y	Y	N	11	5	Y	N	N	Y	UK	Focus is on an INTERVENTION (rather than a specific population)	AMBER
44873	Fyffe 2023	Evidence synthesis	The goals of this rapid realist review were to ask: (a) what are the key mechanisms that drive successful interventions for long COVID in long-term care (LTC) and (b) what are the critical contexts that determine whether the mechanisms produce the intended outcomes?	Realist review	The research team, comprised predominantly of Canadian subject matter experts and researchers, acted as a lens for validating our programme theory. In addition, we created an advisory group, including a long COVID international subject matter expert, to validate the utility of our programme theory and C-M-O-Cs with respect to best practices and up-to-date knowledge from other countries Patients a…	Y	Y	Y	U	U	N	N	Y	Y	Canada	01 Certain infectious and parasitic diseases	RED
44912	Garritty 2023	Methods paper	This article discusses the importance of knowledge users [KU] involvement, highlights potential ways to engage users and details stages of KU involvement in the rapid review [RR] process.	n/a	n/a	n/a	n/a	n/a	n/a	n/a	n/a	n/a	n/a	n/a		Research methods	Methods paper
11015	Garsa 2021	Evidence synthesis	To synthesize the available evidence on radiation therapy for brain metastases. The synthesis aims to support an update of the American Society for Radiation Oncology (ASTRO) guidelines.	Systematic review of intervention effectiveness (with or without meta-analysis)	The protocol was informed by Key Informants. The systematic review was supported by a Technical Expert Panel A Technical Expert Panel advised on key outcomes Initially a panel of Key Informants provided input on the Key Questions to be addressed. The Key Questions were posted on AHRQâ€™s Effective Health Care (EHC) website for public comment for 3 weeks in July 2019, and PCORI conducted a stakeho…	Y	Y	Y	19	3	Y	N	N	Y	USA	02 Neoplasms	AMBER
44935	Gavin 2023	Description of involvement in ES	To incorporate and evaluate public and health professional involvement [PHPI] in a mixed methods systematic review of occupational therapy for self-management of rheumatoid arthritis [RA]	Mixed method evidence synthesis	Methods: Public partners were living with or caring for someone with RA. Our steering group comprised two public, two professionals (one occupational therapist, one rheumatologist), and one reviewer who planned the reviewâ€™s PHPI (August 2021). Involvement was evaluated from public and health professional (PHP) perspectives using a survey and workshops (Augustâ€“October 2022) exploring reasons f…	Y	Y	Y	21	14	Y	Y	Y	Y	UK	Research methods	GREEN
14030	Geddis-Regan 2021	Evidence synthesis	What interventions are effective in improving shared decision making or surrogate decision making on the health care of PLwD [people living with dementia]?	Systematic review of intervention effectiveness (with or without meta-analysis)	Two caregivers, a public stakeholder group and a carer group were consulted in the design of the wider study to which this review relates. Six PLwD [people living with dementia] refined the research questions addressed in this paper; Working with PLwD and carers helped to focus the research question and the need to know â€˜what actually works in the real world'	Y	N	N	U	U	Y	N	N	N	UK	06 Mental, behavioural or neurodevelopmental disorders	RED
10844	Geers 2021	Evidence synthesis	To systematically map state-of-the-art in head support systems; to define the available types of head support systems, and to identify important system characteristics for the next generation of head support systems in manual and electric wheelchairs for severely challenged users.	Scoping review	To validate and synthesise the research findings, and to go beyond the state-of-the-art, different stakeholders were involved in consultation exercises. This allowed for further investigation of the human-related intended use (HRIU) of head supports (e.g., what tasks should the system allow, take over or enhance, from the viewpoint of the user, and subsequently the identification of important sys…	Y	Y	U	13	3	N	N	N	Y	The Netherlands	Focus is on an INTERVENTION (rather than a specific population)	AMBER
23030	Gettel 2021	Evidence synthesis	To describe the type, frequency, and associated clinical outcomes of ED [emergency department] care transition interventions that have addressed social needs in older adults.	Scoping review	In 2019, the Geriatric Emergency care Applied Research (GEAR) Network convened an interdisciplinary group of stakeholders to identify and address high-impact research questions in multiple areas, including care transitions. Collectively, this group of clinicians and researchers identified the need to consider the impact of social needs on care transitions following ED discharge, particularly for …	Y	Y	Y	49	U	Y	Y	Y	Y	USA	24 Factors influencing health status or contact with health services	AMBER
5405	Gettel 2022	Evidence synthesis	To describe emergency department [ED] care transition interventions delivered to older adults with cognitive impairment, identify relevant patient-centered outcomes, and determine priority research areas for future investigation.	Scoping review	The Geriatric Emergency care Applied Research 2.0 Network Advancing Dementia Care (GEAR 2.0-ADC) infrastructure is a National Institutes on Aging (NIA)-funded effort to improve care for ED patients with dementia. This initiative includes stakeholders who identified ED-to-community care transitions for older adults with dementia as one of the 4 domains for investigation. The Care Transitions workg…	Y	Y	U	61	7	N	N	N	Y	USA	06 Mental, behavioural or neurodevelopmental disorders	AMBER
32119	Gettel 2022	Evidence synthesis	To describe emergency department (ED) care transition interventions delivered to older adults with cognitive impairment, identify relevant patient-centered outcomes, and determine priority research areas for future investigation.	Scoping review	The Care Transitions workgroup conducted a scoping review following the Preferred Reporting Items for Systematic Review and Meta-Analyses Extension for Scoping Reviews (PRISMA-ScR) report-ing guidelines. The workgroup included ED-based and non-ED based-clinicians, individuals living with dementia, care partners, and advocacy organizations. GEAR 2.0-ADC members were selected based on membership in…	Y	Y	U	61	U	Y	N	N	Y	USA	06 Mental, behavioural or neurodevelopmental disorders	RED
44836	Ghosh 2023	Evidence synthesis	To synthesize evidence for effects of dyadic psychoeducational support programs on both people with dementia and their caregivers' health and well-being.	Systematic review of intervention effectiveness (with or without meta-analysis)	This systematic review was a part of a larger service evaluation project which involved a dementia consumer advisory group	U	U	U	U	U	U	U	U	U	Australia	06 Mental, behavioural or neurodevelopmental disorders	RED
44768	Gierisch 2019	Methods paper	To explore views, barriers, resources, and perceived values of engaging patient advisors in a national program of evidence synthesis research	n/a	n/a	n/a	n/a	n/a	n/a	n/a	n/a	n/a	n/a	n/a		Research methods	Methods paper
13015	Giordano 2018	Report of guideline / recommendation	To update evidence-based guideline recommendations for practicing oncologists and others on systemic therapy for patients with human epidermal growth factor receptor 2 (HER2)â€“positive advanced breast cancer to 2018	Systematic review of intervention effectiveness (with or without meta-analysis)	This systematic reviewâ€“based guideline product was developed by a multidisciplinary Expert Panel, which included a patient representative and an ASCO guidelines staff member with health research methodology expertise (Appendix Table A1, online only). The Expert Panel met via webinar and corresponded through e-mail. Based upon the consideration of the evidence, the authors were asked to contribu…	Y	Y	Y	15	2	N	Y	Y	Y	USA	02 Neoplasms	AMBER
31474	Giordano 2022	Report of guideline / recommendation	To update evidence-based guideline recommendations to practicing oncologists and others on systemic therapy for patients with human epidermal growth factor receptor 2 (HER2)â€“positive advanced breast cancer.	Systematic review of intervention effectiveness (with or without meta-analysis)	An Expert Panel conducted a targeted systematic literature review This systematic reviewâ€“based guideline product was developed by a multidisciplinary Expert Panel, which included a patient representative and an ASCO guidelines staff member with health research methodology expertise (Appendix Table A1, online only). The Expert Panel met via webinar and corresponded through e-mail. Based upon the…	Y	Y	Y	15	2	Y	N	Y	Y	USA	02 Neoplasms	AMBER
19989	Goodman 2016	Evidence synthesis	To explore the evidence for how different service delivery models for care home residents support and/or improve wellbeing and health-related outcomes in older people living and dying in care homes.	Realist review	Stage 1 sought to establish the range of approaches used by NHS services to support health care for older people in care homes and to identify the implicit and/or explicit beliefs held by stakeholders which informed these various approaches in regard to what worked well or did not work. This research included: a preliminary scoping review of the literature on health care service provision to care…	Y	Y	U	9	U	N	N	N	Y	UK	Other: Service delivery models	RED
20811	Goodman 2017	Evidence synthesis	To provide a theory-driven explanation of the effectiveness of programmes that aim to improve FI [faecal incontinence] in people with advanced dementia in care homes.	Realist review	Scoping interviews (n=44) To complement the expertise provided by the team we interviewed key stakeholders. They were identified through the clinical and research networks of the RMT, and five key groups were identified and approached to inform the scoping process (Table 2) Interviews were conducted either one to one or in a group by Claire Goodman, Marina Buswell and Bridget Russell. All intervi…	Y	Y	Y	U	7	Y	N	N	Y	UK	08 Diseases of the nervous system	GREEN
7958	Goodridge 2019	Evidence synthesis	To map the existing literature and describe interventions aimed at building the capacity of patients to participate in care during hospitalisation by: (1) describing and categorising the aspects of care targeted by these interventions and (2) identifying the behaviour change techniques (BCTs) used in these interventions.	Scoping review	A patient representative participated in all aspects of this project. A patient who was also a retired university professor (MS) with an education background was a member of the research team. He was recruited to provide a patientâ€™s perspective. The lack of patient focus groups is recognised as a limitation of the study; however, the patient representative contributed actively to all phases of …	Y	N	N	1	1	Y	Y	Y	Y	Canada	24 Factors influencing health status or contact with health services	RED
38496	Gordan 2020	Report of guideline / recommendation	To develop an evidence-based clinical practice guideline to assist in clinical decision making for patients with advanced hepatocellular carcinoma [HCC]	Systematic review of intervention effectiveness (with or without meta-analysis)	This systematic review-based guideline was developed by a multidisciplinary Expert Panel, which included a patient representative and an ASCO guidelines staff member with health research methodology expertise. The Expert Panel met via teleconference and/or webinar and corresponded through e-mail (Appendix Table A1, online only). Based upon the consideration of the evidence, the authors were asked…	Y	Y	Y	27	1	Y	Y	N	Y	USA	02 Neoplasms	AMBER
44816	Gottvall 2023	Evidence synthesis	To synthesize qualitative research to illuminate the post-migration psychosocial experiences amongst LGBTQ+ forced migrants.	Qualitative evidence synthesis (any other approach)		N	Y	Y	3	0	N	N	Y	Y	Sweden	06 Mental, behavioural or neurodevelopmental disorders	RED
44764	Gould 2017	Description of involvement in ES / Methods paper	This article considers how knowledge translation strategies can support and advance systematic reviews that include diverse types of research. Lessons learned from conducting a systematic review of Americans with Disabilities Act (ADA) employment research are explained and contextualized within research on barriers and facilitators to successful knowledge translation.	Mixed method evidence synthesis	For this particular review, the research team engaged with various policy stakeholders at all stages of the research process â€“ from development to data collection to synthesis. One of the primary means to ensure credibility of research syntheses is to utilize feedback from outside experts or stakeholders that will closely be impacted by the research findings. Expert stakeholders offer an â€œon-…	U	U	U	U	U	Y	N	Y	Y	USA	Research methods	RED / Methods paper
11651	Greig 2018	Evidence synthesis	To identify and characterize the available literature addressing the following aspects of LD [Lyme Disease] that are relevant for public health: a) surveillance and monitoring to determine the extent of LD in humans and/or B. burgdorferi s.s. in vertebrate reservoirs or vectors in North America; b) evaluation of diagnostic tests; c) risk factors reported for LD in humans or exposure to B. burgdor…	Scoping review	An expert advisory group of six scientists and public health professionals was established to solicit expert insight on the LD issue, the types of research available and the scope of the review. The expert input defined the literature needed for decision-making, planning and response towards preventing and mitigating the public health risks from LD. The experts were specialists in the ecology of …	N	Y	Y	6	0	U	U	U	U	Canada	01 Certain infectious and parasitic diseases	RED
44784	Haddaway 2017	Methods paper	To provide a toolbox of possible stakeholder engagement activities, whilst also recommending approaches from stakeholder engagement research that may prove to be particularly useful for reviews.	n/a	n/a	n/a	n/a	n/a	n/a	n/a	n/a	n/a	n/a	n/a		Other: environmental management	Methods paper
44894	Hallett 2023	Evidence synthesis	To describe the spectrum of negative experiences that people identify while they are inpatients in adult mental health services	Qualitative evidence synthesis (any other approach)	A patient and public involvement reference group contributed to the review. The Patient and Public Involvement Reference Group (PPIRG) included five service users with varied experiences of acute and secure inpatient care. After analysis of around half the included studies, we presented the preliminary framework of findings to the PPIERG. The PPI author has been involved at all stages of the revi…	Y	U	U	U	U	Y	Y	Y	Y	UK	06 Mental, behavioural or neurodevelopmental disorders	GREEN
44859	Hammond 2023	Evidence synthesis	To generate in-depth knowledge to understand if LSW [life story work] can be delivered to adolescents in care as a low-intensity intervention.	Realist review	Patient and public involvementâ€”working with experts via experience The idea for the project from which this paper reports was driven by the lead authorâ€™s time in practice and shaped through working with a variety of experts via experience from this conception. This review was informed by the involvement of two experts via experience groups. These groups consisted of a Care-experienced Content…	Y	Y	N	U	U	Y	N	Y	Y	UK	06 Mental, behavioural or neurodevelopmental disorders	AMBER
20747	Handley 2017	Evidence synthesis	To identify features of programmes and approaches to make healthcare delivery in secondary healthcare settings more dementia-friendly, providing a context-relevant understanding of how interventions achieve outcomes for people living with dementia	Realist review	There were three overlapping, iterative phases: (1) defining the scope of the review informed from key literature and stakeholder interviews; Evidence from interviews with stakeholders and a scoping of the literature were used to (1) identify the range of dementia-friendly interventions in healthcare settings both in the UK and internationally, (2) determine possible theoretical assumptions about…	U	U	U	93	U	Y	N	N	Y	UK	06 Mental, behavioural or neurodevelopmental disorders	AMBER
39445	Handley 2021	Evidence synthesis	The review aim was to synthesise the available evidence on volunteering for older people living in care homes to answer the following research questions: 1. How is volunteering in care homes defined and conceptualised? 2. What interventions or programmes currently exist related to the use of volunteers in care homes for older people and what outcomes have they evaluated? 3. What is the evidence o…	Mixed method evidence synthesis		Y	Y	N	10	7	N	N	N	Y	UK	Focus is on an INTERVENTION (rather than a specific population)	AMBER
44709	Hannigan 2022	Evidence synthesis	What evidence is there relating to the organisation, provision and receipt of care for people with severe mental illness who have an additional diagnosis of advanced incurable cancer and/or end-stage lung, heart, renal or liver failure and who are likely to die within the next 12 months?	Mixed method evidence synthesis	This systematic review and narrative synthesis followed international standards and was informed by an advisory group that included people with experience of mental health and end-of-life services. In this chapter, the approach taken to working with stakeholders, including members of the public and people with personal experience of mental health and/or EoL care, is described. Reporting of this s…	Y	Y	Y	14	4	Y	Y	N	Y	UK	Other: End of life care	GREEN
10968	Hanson 2021	Report of guideline / recommendation	To develop evidence-based recommendations or suggestions that assist clinicians, clinical laboratories, patients, public health authorities, administrators, and policymakers in decisions related to the optimal use of SARS-CoV-2 Ag tests in both medical and nonmedical setting.	Systematic review of other quantitative evidence (e.g. prevalance, patterns of recovery, diagnostic test accuracy)	The Infectious Diseases Society of America (IDSA) convened an expert panel to perform a systematic review of the literature and develop best-practice guidance related to SARS-CoV-2 Ag testing. A multidisciplinary panel of infectious diseases clinicians, clinical microbiologists, and experts in systematic literature review identified and prioritized clinical questions related to the use of SARS-Co…	N	Y	Y	19	0	Y	Y	Y	Y	USA	12 Diseases of the respiratory system	GREEN
14955	Harper 2021	Evidence synthesis	we examined the comprehensive experiences, priorities, and perceptions of informal caregivers of nursing home residents with dementia.	Scoping review	Our literature review amplified the stakeholderâ€™s voice by incorporating the Advisory Committeeâ€™s (caregiver, nursing home administrators, staff) feedback throughout all phases of the project, from study design through implementation and data analysis (Esmail et al., 2015; Selby et al., 2012). Our methods were guided by a scoping review framework and critical regular input from our Advisory C…	Y	Y	U	19	U	Y	Y	Y	Y	USA	08 Diseases of the nervous system	AMBER
10670	Harper 2022	Evidence synthesis	To summarize and evaluate psychometric evidence for tools measuring domains reflecting the caregiver perspective as prioritized by stakeholders in nursing home dementia care.	Systematic review of other quantitative evidence (e.g. prevalance, patterns of recovery, diagnostic test accuracy)	Our stakeholders have experience in caregiving for U.S. nursing home residents with dementia. Our engagement efforts involved two stakeholder groups: (a) a panel of five caregivers representing diverse racial and ethnic backgrounds and (b) a 19-member stakeholder Advisory Committee including caregivers, clinicians, and nursing home administrators (Martinez et al., 2019). To ascertain which domain…	N	Y	N	24	0	Y	N	N	Y	USA	Research methods	AMBER
8195	Harrington 2020	Evidence synthesis	To conduct a comprehensive review of existing definitions of patient engagement, patient-centeredness, and related concepts, with the goal of generating a robust, evidence-based, scalable definition of patient engagement fit for use in the context of health research.	Systematic review of other quantitative evidence (e.g. prevalance, patterns of recovery, diagnostic test accuracy)	A multistakeholder approach, including academia, industry, and patient representation, was taken at all stages. To this end, the Patient Engagement in Research Working Group of the International Society for Pharmacoeconomics and Outcomes Research (ISPOR) Patient-Centered Special Interest Group (PCSIG) It was determined from the outset that, to ensure an adequate identification and coding process,…	Y	Y	Y	U	U	Y	Y	Y	Y	Lead author USA, international author team and stakeholders	Research methods	AMBER
13897	Haunch 2021	Evidence synthesis	To develop theoretical explanations for the relationship between long-term care facility staffing and quality of care as experienced by residents.	Realist review	The realist review, (i) was co-developed with stakeholders to determine initial programme theories....and (iii) validated and refined emergent theory with stakeholder groups. We had two stakeholder groups. The first was com-prised of long-term care residents and relatives (n = 5). The second group was comprised of long-term care facility managers (n = 7). Our stakeholder groups each met three tim…	Y	Y	N	12	5	Y	N	N	Y	UK	Other: Quality of care	AMBER
44780	Haynes 2010	Description of involvement in ES	To review randomized controlled trials assessing the effects of computerized decision support for six clinical application areas: primary preventive care, therapeutic drug monitoring and dosing, drug prescribing, chronic disease management, diagnostic test ordering and interpretation, and acute care management; and to identify study characteristics that predict benefit.	Systematic review of intervention effectiveness (with or without meta-analysis)	Partnering with decision-makers For this synthesis project, HIRU partnered with the senior administration of Hamilton Health Sciences (HHS, one of Canadaâ€™s largest hospitals), our regional health authority (the Hamilton, Niagara, Haldimand, and Brant Local Health Integration Network (LHIN)), and clinical service chiefs at local hospitals. The partner- ship recruited leading local and regional d…	N	Y	U	15	0	Y	N	Y	N	Canada	24 Factors influencing health status or contact with health services	AMBER
44925	Hazelton 2022	Evidence synthesis	To assess the effectiveness of interventions aimed at perceptual disorders after stroke compared to no intervention or control (placebo,standard care, attention control), on measures of performance in activities of daily living	Systematic review of intervention effectiveness (with or without meta-analysis)	Stakeholder involvement In order to ensure that this review update was relevant and meaningful to key stakeholders, a group of five people with lived experience of stroke and four with expert clinical knowledge were involved throughout all stages of the review. This stakeholder group was formed as part of a wider project relating to evidence for perceptual problems after stroke (Hazelton 2019b). …	Y	Y	U	9	5	Y	N	N	Y	UK	08 Diseases of the nervous system	GREEN
44857	Heenan 2023	Methods paper	We describe and outline the rationale for this policy-relevant knowledge synthesis approach, the theories that informed its development and present two case studies of how the process was used and adapted in practice.	n/a	n/a	n/a	n/a	n/a	n/a	n/a	n/a	n/a	n/a	n/a		Other: Preventive health	Methods paper
44835	Helmer 2023	Methods paper	To identify (1) dissemination strategies and (2) stakeholders of Cochrane Public Health reviews.	n/a	n/a	n/a	n/a	n/a	n/a	n/a	n/a	n/a	n/a	n/a		Other: Public health	Methods paper
44770	Hempel 2019	Evidence synthesis	To identify and prioritize areas of psychological health that are important and that can be feasibly addressed by a synthesis of the research literature	Scoping review	Stakeholders rated topics for their potential to inform psychological health care in the military health system. Evidence synthesis gaps that were determined to be amenable to systematic review or evidence map methods provided the basis for stakeholder input. Although all topics were reviewed by project personnel, we also identified psychological health service leads for Army, Navy, Air Force, an…	N	Y	U	U	0	N	N	N	Y	USA	06 Mental, behavioural or neurodevelopmental disorders	GREEN
31570	Henry 2022	Report of guideline / recommendation	To update the ASCO Biomarkers to Guide Systemic Therapy for Metastatic Breast Cancer (MBC) guideline.	Systematic review of intervention effectiveness (with or without meta-analysis)	An Expert Panel was convened to update clinical practice guideline recommendations on the basis of a systematic review of the medical literature. This systematic review-based guideline product was devel- oped by an ASCO multidisciplinary Expert Panel, which in- cluded a patient representative and an ASCO staff member with health research methodology expertise. The entire Expert Panel (Appendix Ta…	Y	Y	Y	15	1	U	U	U	U	USA	02 Neoplasms	AMBER
19251	Hirst 2016	Report of guideline / recommendation	The purpose of the review was to inform the development of a best-practice guideline specific to this health challenge. Linking evidence-based guidelines to practice facilitates high-quality nursing and health care for older clients. The purpose of this guideline is to disseminate evidence-based recommendations to clinicians in health care settings that are providing services to older adults, as …	Systematic review of intervention effectiveness (with or without meta-analysis)	In 2012, the Registered Nursesâ€™ Association of Ontario (RNAO) invited a broad group of experts to serve on an expert panel that would help inform and guide the development of the best-practice guidelines. In total, 12 subject matter experts ranging from fields as diverse as nursing, medicine, social work, law, patient advocacy, education, and research formed the expert panel. The panel helped d…	N	Y	Y	12	0	Y	Y	N	N	Canada	23 External causes of morbidity or mortality	AMBER
44918	Holland-Hart 2023	Evidence synthesis	To identify and explain contextual factors and intervention mechanisms that influence patients experiences in making decisions about palliative treatments and supportive care, when supported with patient aids and shared decision-making approaches.		A realist review method (co-produced with public and clinical stakeholders) was used to search, appraise, synthe- sise and analyse the current research evidence	U	U	U	U	U	U	U	U	U	UK	02 Neoplasms	RED
44884	Houton 2022	Evidence synthesis	To map and review the current literature on training in mental health detention processes.	Scoping review	A personal and public involvement (PPI) group was set up for this project and other stakeholders in the mental health detention process were consulted about the findings The research team included an academic GP trainee, two academic GPs, an academic social worker, a health specialist librarian, and three PPI advisers This optional methodological step was conducted to identify how literature find…	Y	Y	U	19	3	N	N	Y	Y	UK	Focus is on an INTERVENTION (rather than a specific population)	AMBER
44895	Howe 2023	Evidence synthesis	To use published literature, alongside lived experience and practitioner stakeholder groups to understand: What works for whom and in what circumstances to optimise medication for community dwelling SUs [service users] with SMI [severe mental illness]	Realist review	A five-stage realist review was co-conducted with a lived experience group of individuals living with SMI and a practitioner group caring for individuals with SMI. We used academic literature as well as feedback and advice from our stakeholder groups (LEG [Lived Experience Group], and PG [Practitioner Group]) to refine our programme theory, and create a series of testable CMOCs. The LEG comprised…	Y	Y	N	U	8	N	Y	N	Y	UK	06 Mental, behavioural or neurodevelopmental disorders	AMBER
44824	Hunt 2023	Evidence synthesis	To explore the effectiveness of interventions to prevent or treat adolescent depression and/or anxiety by promoting social inclusion.	Systematic review of intervention effectiveness (with or without meta-analysis)	Throughout the review process, a youth advisory group of 13 young people (aged 21â€“24) from Uganda, Turkey, Syria, South Africa, and Egypt were involved in this work. The involvement of experts with lived experienced is particularly important in research involving youth [42,43]. Their involvement in this review was critical to ensuring that the definition of concepts and framing and interpretati…	Y	N	N	13	13	Y	N	N	Y	Uganda, Turkey, Syria, South Africa, and Egypt	06 Mental, behavioural or neurodevelopmental disorders	GREEN
9037	Husk 2020	Evidence synthesis	To explore what is known about whether different methods of social prescribing referral and supported uptake do (or do not) work.	Realist review	The review was supported by an Expert Advisory Group, consisting of 11 individuals with experience of the creation and delivery of social prescribing models or in realist methodologies. Searches were led by an information specialist (AB)in consultation with the review team and our Expert Advisory Group. Initially, we contacted our expert advisory group to identify studies, individuals and organis…	N	Y	Y	11	0	N	Y	Y	N	United Kingdom	Focus is on an INTERVENTION (rather than a specific population)	RED
44763	Hyde 2017	Description of involvement in ES	To investigate the process and impact of collaborating with members of a patient Research User Group (RUG) on a systematic review about shared decision making around prescribing analgesia in primary care consultations.	Mixed method evidence synthesis	Five members of an established patient RUG collaborated with researchers undertaking a systematic review with narrative synthesis, through workshops held at three time-points. These addressed the following: designing the protocol, interpreting the results and planning dissemination. Support from a RUG coordinator and user support worker facilitated collaboration throughout the review process. Res…	Y	N	N	5	5	Y	N	Y	Y	UK	15 Diseases of the musculoskeletal system or connective tissue	GREEN
15026	Ijaz 2021	Evidence synthesis	We aimed to identify the contextual and mechanistic factors associated with obesity prevention interventions implementable in primary schools. The aim of this realist review was to identify, and understand, the contextual and mechanistic factors associated with the outcome of school-based obesity prevention studies included in the Cochrane review of Brown et al. [8], which may be implemented with…	Realist review		U	Y	U	U	U	Y	N	Y	Y	UK	05 Endocrine, nutritional and metabolic diseases	AMBER
10009	Jesus 2022	Evidence synthesis	To develop a cross-professional model framing the concept and practice of person-centered rehabilitation [PCR] in adult populations, based on a scoping review and thematic analysis of the literature.	Scoping review	A thematic analysis produced thematic categories that were combined into an emergent model (the PCR Model), which was reviewed by 5 external experts. A final draft manuscript was then sent to 5 external experts (see supplemental appendix S1 for their names and positions, available online only at http://www. archives-pmr.org/) for critique. A â€œknowledgeable insiderâ€ (per- son experiencing disa…	Y	Y	Y	5	1	N	N	N	Y	Portugal	Focus is on an INTERVENTION (rather than a specific population)	AMBER
44921	John 2023	Evidence synthesis	To investigate which changes to practice work best, in what circumstances, and to what extent, to embed an active role for service usersâ€™ involvement in recovery-oriented care planning during acute inpatient care	Realist review	The research proposal was presented to the Experts by Experience (E by E) service user group of the host NHS Trust. The aim of this presentation was to get an expert opinion from group members to inform this study. The proposal was presented to the group in a meeting on the 13th April 2016. An NHS Trust Experts by Experience service user group was involved at the proposal stage of this study and …	Y	Y	Y	U	U	Y	N	Y	Y	UK	24 Factors influencing health status or contact with health services	GREEN
44833	Johnson 2023	Description of involvement in ES	To assess the clinical effectiveness and costâ€effectiveness of nonsurgical interventions for treating POP [pelvic organ prolapse] in women	Systematic review of intervention effectiveness (with or without meta-analysis)	The PPI activities were underpinned by principles defined within the ACTIVE framework.11 Although the ACTIVE framework is primarily designed to help describe PPI in different stages of a full systematic review, we used the framework to help conceptualise how PPI could be involved in planning the HTA, particularly as its first two listed stages (developing a question and planning methods) are dire…	Y	N	N	6	6	Y	N	N	N	UK	16 Diseases of the genitourinary system	GREEN
14840	Joseph-Williams 2021	Evidence synthesis	To develop context-specific program theories that explain why and how PtDAs [patient decision aids] are successfully implemented in routine healthcare settings	Realist review	Two reviewers (N.J.-W. and T.v.d.W.) con- ducted a scoping exercise of existing literature examining barriers and facilitators to implementing PtDAs and SDM to agree on the review questions and scope and to generate initial theories. The a priori proposal was reviewed and approved by the IPDAS Steering Committee and registered with PROSPERO (CRD42019153334 We convened a review team (named co- aut…	N	Y	Y	18	0	Y	Y	Y	Y	Multiple countries (lead author UK)	Focus is on an INTERVENTION (rather than a specific population)	GREEN
44930	Karlsson 2023	Evidence synthesis / Methods paper	To examine how roles between patients, relatives and researchers in a broad variety of PPIE activities in health research are described in peer reviewed papers and explores what enables these partnerships	Systematic review of other quantitative evidence (e.g. prevalance, patterns of recovery, diagnostic test accuracy)	Patient and Public Involvement/Engagement (PPIE). Patients and Relatives (PRs) have been involved in the whole rapid review process and are co-authors of this article. This rapid review was conducted with a group of patients and relatives (PRs) (AKS, KB, KEB and TA), each of them are / have been a patient or carer to a patient in Den- mark. AKS has been part of the development of study objectives…	Y	U	Y	11	4	Y	Y	Y	Y	Denmark	Research methods	GREEN / Methods paper
44891	Karunananthan 2022	Evidence synthesis	To develop evidence-driven, consensus-based recommendations on when and how to replicate systematic reviews, taking into account the needs and preferences of the various stakeholder groups.	Other: "a systematic review of evidence on when and how to replicate systematic reviews and an analysis of discordant reviews"	We used an integrated knowledge translation approach by involving an international multidisciplinary team of methodologists and knowledge users (authors, commissioners, funders, and consumers of systematic reviews, including patients, clinicians, and representatives from organizations involved with policy-making) at every stage of this research. The project was conducted in 4 phases: 1) semi-stru…	Y	Y	Y	U	U	N	N	N	Y	Canada	Research methods	AMBER
22818	Keren 2022	Report of guideline / recommendation	To develop an evidence-based guideline for the initial laboratory detection of monoclonal immunoglobulin [M] proteins	Systematic review of other quantitative evidence (e.g. prevalance, patterns of recovery, diagnostic test accuracy)	Consequently, the College of American Pathologists (CAP) established an expert panel (EP) to create a contemporary guideline as a first step to harmonizing the initial detection and quantitative measurement of M proteins. The EP included broad representation of individuals who are experts in the diagnosis and treatment of MGs and the laboratory procedures used for their initial detection. For thi…	N	Y	Y	22	0	Y	Y	Y	Y	USA	03 Diseases of the blood and blood-forming organs	AMBER
44874	Kernot 2023	Evidence synthesis	To explore employment interventions for people with BPD [borderline personality disorder], map the available evidence and identify key concepts and knowledge gaps	Scoping review	The review was conducted in consultation with a reference group which included mental health clinicians (n=4, with n=3 involved in employment interventions) and peer sup-port workers with lived experience of BPD (n=2). Consultation was undertaken via two Zoom meetings dur-ing the conceptualisation phase to assist with formulating the research questions and to review/advise on the search terms, an…	Y	Y	N	6	2	Y	Y	N	Y	Australia	06 Mental, behavioural or neurodevelopmental disorders	AMBER
14395	Kerr 2021	Evidence synthesis	To understand how educational interventions to develop patient-pharmacist interpersonal communication skills produce their effects	Realist review	Initial programme theories, about how and why particular communication educational interventions might be effective for pharmacists, were developed through identification of middle-range theories from a scoping search of the literature and focus groups with key stakeholders. Students, faculty involved in communication skills teaching, and patients and the public (identified through advocacy group…	Y	Y	N	18	6	Y	N	N	N	Ireland	Focus is on an INTERVENTION (rather than a specific population)	AMBER
44813	Kingstone 2022	Evidence synthesis	To understand how, why and in what contexts mental health interventions delivered by nontraditional providers, to older adults, work.	Realist review	A public advisory group comprising older adults with lived experience of mental health problems and informal caregivers contributed to the original application, reviewed the scope and informed the approach to dissemination A patient and public advisory group was convened with older adults (60 years and above), and/or informal caregivers for older adults, with lived experience of a mental health p…	Y	N	N	U	U	Y	N	N	Y	UK	06 Mental, behavioural or neurodevelopmental disorders	AMBER
6161	Kothari 2020	Evidence synthesis	To systematically search, select, and synthesize existing knowledge about modifiable psychosocial factors that have been shown to be related to adjustment and well-being among youth in foster care, then to gather and incorporate feedback from a panel of experts, and lastly to synthesize our findings in this review	Scoping review	We charted the data and synthesized our findings in consultation with an advisory group of researchers, practitioners, and youth with lived experience Next, two child welfare researchers with doctoral degrees in social work, and each with more than a decade of research and publishing related to psychosocial research with youth in foster care, reviewed abstracts and titles more closely to systemat…	Y	Y	Y	12	5	N	N	N	Y	USA	06 Mental, behavioural or neurodevelopmental disorders	AMBER
34109	Krause 2021	Evidence synthesis	To provide a first overview of the evidence supporting problem solving as a mechanism for treating depression in youth aged 14 to 24 years	Scoping review	The Centre for Addiction and Mental Health (CAMH) implements a Youth Engagement Initiative that brings the voices of youth with lived experience of mental health difficulties into research and service design. Two youth partners were co-investigators in this review and consulted with a panel of twelve CAMH youth advisors to inform the review process and help contextualize findings. Formal approval…	Y	Y		U	14	U	U	U	U	Canada	06 Mental, behavioural or neurodevelopmental disorders	AMBER
33537	Kroft 2021	Report of guideline / recommendation	The aim of this review is to develop an evidence-based guideline for the preanalytic phase of testing, focusing on specimen requirements for the diagnostic evaluation of lymphoma.	Systematic review of other quantitative evidence (e.g. prevalance, patterns of recovery, diagnostic test accuracy)		Y	Y	Y	33	U	Y	Y	Y	Y	USA	02 Neoplasms	AMBER
19691	Kruse-Jarres 2017	Report of guideline / recommendation	The aim was to build on and complement existing guidelines, with attention to the role of a newly available hemostatic agent.	Systematic review of intervention effectiveness (with or without meta-analysis)	An international expert panel (see authors), convened in 2015, con- ducted a comprehensive literature search of AHA through PubMed and Embase (all dates); key search terms included.........	N	U	Y	8	0	U	U	U	U	USA and Austria	03 Diseases of the blood and blood-forming organs	RED
44786	Land 2017	Methods paper	We report on the emprically tested five-step approach that the Mistra Council for Evidence-based Environmental Management (EviEM) is using to engage stakeholders and incorporate their views and opinions in the prioritisation and planning of reviews.	n/a	n/a	n/a	n/a	n/a	n/a	n/a	n/a	n/a	n/a	n/a		Research methods	Methods paper
44787	Langer 2017	Methods paper	To address head on the often undiscussed key challenge with regard to stakeholder involvement in systematic reviews: that responding to stakeholders can mean reconsidering what makes a review rigorous. It proposes a new model to address these tensions that combines the production of â€˜public goodâ€™ reviews with stakeholder-driven syntheses	n/a	n/a	n/a	n/a	n/a	n/a	n/a	n/a	n/a	n/a	n/a		Research methods	Methods paper
44717	Lawlor 2019	Evidence synthesis	To identify evidence gaps regarding Key Domains and Questions in the Clinical Pathway of Delirium in Palliative Care.	Scoping review	Collaborative author input was received from a psychiatrist who conducted many delirium studies in a hospice setting and PC physicians from across a variety of settings, including a community consult service, a hospital consult service, and a university academic department Although a broader consultative meeting is not a formal requirement in scoping reviews, we considered the initial and sustain…	N	Y	U	U	0	Y	N	N	Y	Canada	06 Mental, behavioural or neurodevelopmental disorders	AMBER
30918	Leitzmann 2018	Report of guideline / recommendation	To provide a comprehensive analysis of the worldwide body of evidence on preventing and surviving cancer through diet, nutrition, maintaining a healthy weight and physical activity, and present the latest cancer prevention recommendations.	Systematic review of intervention effectiveness (with or without meta-analysis)	The team at Imperial College London conducted systematic literature reviews of the current scientific evidence from around the world, which were peer reviewed by external reviewers. The International Agency for Research on Cancer provided expert reviews of the main hypotheses-related biologic mechanisms to support the epidemiological evidence. The Continuous Update Project (CUP) Expert Panel eval…	U	U	U	U	U	U	U	U	U	Germany	02 Neoplasms	RED
14862	LetiziaMauro 2021	Evidence synthesis	To analyze the current knowledge regarding the biological effects and clinical effectiveness of physical agents in the management of patients with early osteoarthritis [EOA]	Scoping review	A technical expert panel (TEP) of 8 medical specialists with expertise in physical agent modalities and musculoskeletal conditions performed the review. The technical expert panel (TEP) consisted of eight physicians, including four physiatrists with expertise in EOA (G.L.M, D.S., G.I., A.M.), three experts in scoping review methodology (F.G., M.P., S.L.), and one orthopedic surgeon (G.T.).	N	Y	Y	8	0	Y	Y	Y	Y	Italy	15 Diseases of the musculoskeletal system or connective tissue	RED
34235	Leung 2021	Report of guideline / recommendation	To compile the evidence for the efficacy and safety of established and newly developed drugs targeting the peripheral arthritis domain in PsA so as to provide information for the revised GRAPPA treatment recommendations	Systematic review of intervention effectiveness (with or without meta-analysis)	A working group consisting of clinicians and patient research partners (PRPs) was convened. We performed an updated systematic literature review (SLR) of randomized controlled trials (RCTs) for the treatment of PsA, including peripheral arthritis, from the date of the last GRAPPA SLR, from February 19, 2013 to August 28, 2020. The working group reviewed the evidence supporting the efficacy on per…	Y	Y	U	U	1	N	N	N	Y	Singapore	15 Diseases of the musculoskeletal system or connective tissue	RED
20116	Lhussier 2016	Evidence synthesis	To explain how, for whom and in what circumstances outreach works in Traveller Communities	Realist review	key stakeholders were involved throughout the review process. A number of â€˜Expert Hearingsâ€™ (EH) with key stakeholders, Including Traveller Community members, outreach workers and members of Traveller organizations was organized throughout the synthesis, in order to help develop, refine and validate explanatory theories as they emerged from the ana-lysis. This proved particularly useful to un…	Y	Y	N	U	U	N	N	N	Y	United Kingdom	Focus is on an INTERVENTION (rather than a specific population)	AMBER
44796	Lisiecka 2022	Evidence synthesis	To synthesise the current body of knowledge regarding the personal experience of a gastrostomy tube [GT] in a population of people with neurodegenerative diseases [NDD] and develop recommendations for research and clinical practice	Meta-ethnography	In order to allow for multi-perspectival interpretation of findings, patient and public involvement (PPI) was incorporated during the evidence synthesis and discussion (Table 1: criteria 15â€“19), as two authors have personal experience of GT and MND (IL and CM). Although PPI involvement is considered to be an important part of empirical health research and is recognised by Cochrane Consumer Netw…	Y	N	N	2	2	U	U	U	U	Ireland	08 Diseases of the nervous system	RED
6977	Llewellyn-Beardsley 2019	Evidence synthesis	To synthesise published typologies in order to develop a conceptual framework characterising mental health recovery narratives	Qualitative evidence synthesis (any other approach)	A panel of 12 experts with expertise in mental health, design research, qualitative and narra- tive research was consulted for additional studies meeting the inclusion criteria. consultation with members of the NEON study Lived Experience Advisory Panel (LEAP) including people who have published their own mental health recovery narra- tives; consultation with an academic panel; and ongoing discus…	Y	Y	Y	U	U	N	Y	N	Y	UK	06 Mental, behavioural or neurodevelopmental disorders	AMBER
35965	Long 2017	Evidence synthesis	To identify factors that affect GPs' retention in the workforce and that affect GPs' decisions to quit direct patient care, take career breaks from general practice, and return to general practice after a career break	Qualitative evidence synthesis (any other approach)	Applicability of the explanatory model was verified by patient representatives in a patient and public involvement (PPI) workshop as well as by stakeholders from the wider research team	Y	U	U	U	U	N	N	N	Y	United Kingdom	Other: healthcare staff	RED
44834	Long 2023	Evidence synthesis	To conduct a realist synthesis to explore evidence from published studies, together with stakeholder involvement to develop programme theories [PTs] that hypothesise how and why retention occurs in the mental health workforce and identify additional evidence to explore and test these theories thereby highlighting any persistent gaps in understanding	Realist review	Phase I of the study (described below) involved extensive patient and staff involvement in the design of the research questions, particularly around priorities and experiences and in the design of the study, particularly around the structured searches. Two stakeholder consultation workshops were then held to obtain feedback on and further prioritisation and development of the initial PTs. Stakeho…	Y	Y	N	31	8	Y	N	N	N	UK	06 Mental, behavioural or neurodevelopmental disorders	AMBER
9088	Loprinzi 2020	Report of guideline / recommendation	To update the ASCO guideline on the recommended prevention and treatment approaches in the management of chemotherapy-induced peripheral neuropathy (CIPN) in adult cancer survivors.	Systematic review of intervention effectiveness (with or without meta-analysis)	This systematic review-based guideline was developed by a multidisciplinary expert panel, which included a patient representative and an ASCO guidelines staff member with health research methodology expertise.	Y	Y	Y	17	2	U	U	U	U	USA	02 Neoplasms	AMBER
10140	Loskutova 2022	Evidence synthesis	The objective of this article is to report on the process to fully define the many types of errors associated with the treatment of ADHD in adults and the resulting classification rubric for stimulant related prescribing faults.	Scoping review	expert panel reviewed existing literature relevant to medication error definition and available assessment tools to develop technical definitions for medication errors	N	Y	Y	4	0	U	U	U	U	USA	06 Mental, behavioural or neurodevelopmental disorders	AMBER
13632	Louch 2021	Evidence synthesis	to produce a narrative synthesis of published academic and grey literature focusing on patient safety outcomes for people with learning disabilities in an acute hospital setting	Scoping review	Our review team includes a lay representative (coauthor) who provided input into the protocol, reviewed the search strategy and helped develop materials for the wider patient and public involvement and engagement approach. We invited stakeholders to contribute search terms and assist in identifying grey literature. Stake-holders included representatives from the Yorkshire Quality and Safety Resea…	Y	Y	U	U	U	Y	Y	Y	Y	United Kingdom	06 Mental, behavioural or neurodevelopmental disorders	RED
37904	Lourida 2019	Evidence synthesis	To understand the experience of care in hospital for people living with dementia, their carers and the staff who care for them and to assess what we know about improving the experience of care	Other: Report of three systematic reviews. Two meta-ethnographies and one intervention and cost effectiveness review	In consultation with internal and external stakeholders, the findings from the three reviews and overarching synthesis were developed into 12 DEMENTIA CARE pointers for service change: key institutional and environmental practices and processes that could help improve experience of care for people living with dementia in hospital Stakeholder involvement The project integrated end-user involvement…	Y	Y	Y	19	3	Y	Y	Y	Y	UK	08 Diseases of the nervous system	GREEN
44812	Lovell 2022	Evidence synthesis	To provide guidance on the circumstances in which communication interventions were likely to work in regional health service settings accessed by First Nations people from remote and very remote geographic areas of Australia	Realist review	Snowball searching from database records and source bibliographies and expert input extended the search terms to include Health Communication (and iteratively Effective Health Communication; Health Literacy) and Cultural Respect (Framework, Policy, Implementation). Established health researchers, content and practice experts, whose expertise is focused in Aboriginal and Torres Strait Islander hea…	N	Y	Y	U	U	N	Y	N	N	Australia	Focus is on an INTERVENTION (rather than a specific population)	AMBER
44864	Maben 2023	Evidence synthesis	The aim of this review was to â€œIdentify interventions and strategies designed to mitigate, manage, and prevent unprofessional behaviours and formulate programme theories to describe how, why and in what circumstances these work, and whom they benefitâ€.	Realist review	Stakeholder feedback was also incorporated at five stages (Fig. 2) using the following process: (1) documenting theory presentation to stakeholders for refinement; (2) documenting suggested alterations; (3) performing pur-posive searching to sense-check non-aligned suggestions; (4) discussing discrepancies within the team to determine consensus and action taken; (5) re-presenting changes made to …	Y	Y	N	U	U	N	Y	N	Y	United Kingdom	Focus is on an INTERVENTION (rather than a specific population)	AMBER
8752	Machida 2020	Evidence synthesis	To compare the effectiveness and safety of neoadjuvant chemotherapy with carboplatin/paclitaxel followed by interval debulking surgery (NACT-IDS) to primary debulking surgery plus post-operative chemotherapy (PDS) for advanced ovarian cancer.	Systematic review of intervention effectiveness (with or without meta-analysis)	A systematic review of literature and meta-analysis were performed by an Expert Panel of the Japan Society of Gynecologic Oncology Ovarian Cancer Committee The quality of the studies was independently assessed by the reviewers (H.M. and H.T.); disagreements were resolved via discussion with a third reviewer from the Expert Panel of the Japan Society of Gynecologic Oncology Ovarian Cancer Committe…	U	U	U	U	U	U	U	U	U	Japan	02 Neoplasms	RED
13681	Maidment 2021	Evidence synthesis	To understand how community pharmacy can most effectively deliver essential and advanced services, with a focus on vaccination, during the pandemic and in the future	Realist review	A diverse group of professional and public stake-holders validated our findings from the literature Key stakeholders, including community pharmacists and support staff (including representatives from large and smaller chains, sole independent pharmacies and primary care), other healthcare professionals and members of the public were consulted on four occasions. The meetings took place over Micros…	Y	Y	N	U	U	U	U	U	U	UK	Focus is on an INTERVENTION (rather than a specific population)	RED
44721	Mann 2019	Methods paper	To describe Palliative Care Evidence Review Service (PaCERS), a knowledge transfer partnership through which we have developed a clear methodology to conduct evidence reviews to support professionals and other decision-makers working in palliative care.	n/a	n/a	n/a	n/a	n/a	n/a	n/a	n/a	n/a	n/a	n/a		Other: Palliative care	Methods paper
5457	Mannucci 2022	Evidence synthesis	To develop guidelines for drug treatment of type 2 diabetes.	Systematic review of intervention effectiveness (with or without meta-analysis)	In 2019, the Italian Society of Diabetology (SID) and the Italian Association of Clinical Diabetologists (AMD) decided to release new guidelines for the treatment of T2DM. Following the GRADE method [18], a panel of experts from the two societies identified MACE and all-cause mortality among the critical outcomes for clinical decision. Thus, this systematic review and meta-analysis of randomized …	N	Y	U	12	U	Y	N	Y	Y	Italy	05 Endocrine, nutritional and metabolic diseases	RED
9692	Martin 2020	Evidence synthesis	The review aimed to answer the question, â€œwhat are the gaps and priorities for dementia care in Europe?	Scoping review	Consultation Arksey and Oâ€™Malley (2005) recommend consulting with stakeholders to make results of a scoping study more useful and practical. We asked three organizations involved in providing direct care and support for people living with dementia to comment on how representative the results were of the situation in Europe and to identify further references. Organizations included Emmaus Elderl…	U	Y	U	U	U	N	N	N	Y	Europe (organisations in Belgium and Netherlands). Lead author UK.	08 Diseases of the nervous system	RED
7747	Martinez 2019	Evidence synthesis / Methods paper	To describe approaches for evaluation of stakeholder engagement rather than appraise evaluation rigor or the engagement methods used. In this paper, we present a descriptive overview of our findings and identify areas for future research toward inclusive and systematic evaluations of stakeholder engagement	Scoping review	Finally, the abstracted data were reviewed by all authors, including stakeholder partners (DCB, BLP) to ensure the inclusion and accurate representation of stakeholder perspectives in our analysis DC Bieber and BL Perry provided a review of the manuscript to ensure that research stakeholdersâ€™ perspectives were represented DC Bieber affiliation is Genesis Rehab Services, Kennett Square, PA 19348…	U	U	U	2	U	N	N	Y	Y	USA	Research methods	RED / Methods paper
44708	Masterson 2022	Evidence synthesis / Methods paper	This study aimed to explore how the concepts of coâ€production and co-design have been defined and applied in the context of health and social care and to identify the temporal adoption of the terms.	Scoping review	Patient and Public Contribution: The search strategy and pilot results were presented at a workshop in May 2019 with patient and public contributors and researchers. Discussion here informed our next steps. During the analysis phase of the review, informal discussions were held once a month with a patient who has experience in patient and public involvement. As this involvement was conducted towa…	Y	N	Y	U	U	N	N	Y	Y	Sweden	Research methods	AMBER / Methods paper
44920	McCabe 2022	Evidence synthesis	to describe the impacts of youth engagement on mental health research and to summarize youth engagement in mental health research	Systematic review of intervention effectiveness (with or without meta-analysis)	We held a consulting meeting with three youths (ages 19â€“24, all identify as cis men, all Canadian citizens, one with Chinese and one with Southeast Asian heritage), all with previous experience engaging in mental health research. The aims of the consultation were threefold: to understand whether the way we presented the findings aligned with their experiences as youth engaged in research if the…	Y	N	N	3	3	N	N	N	Y	Canada	06 Mental, behavioural or neurodevelopmental disorders	AMBER
44718	McCarron 2019	Evidence synthesis	To understand how health systems are intentionally investing in building the capacity and ability of patients to meaningfully participate in all aspects of healthcare decision-making	Scoping review	Patient co-investigators and researchers conducted a scoping review of the existing literature on methods adopted by healthcare systems to build the skills and capacity of patients to participate in healthcare decision-making using a recognized methodological framework. Co-design and patient co-investigators This study utilized a co-design methodology, whereby members of the public, in this case,…	Y		Y	5	3	Y	Y	Y	Y	Canada	Focus is on an INTERVENTION (rather than a specific population)	AMBER
44743	McCarron 2021	Evidence synthesis	To understand the engagement practices of patients who assume roles as partners in health research	Scoping review	Patients led and conducted the grey literature search, including the synthesis and interpretation of the findings. Two consultation meetings were held with the patient partners, members of the Alberta SPOR Patient Engagement Platform such as the Patient Engagement Research Lead, and the broader research team including students and academics. The first meeting occurred at the beginning of the proj…	Y	N	N	5	5	Y	Y	Y	Y	Canada	Research methods	GREEN
44869	McConnell 2023	Evidence synthesis	To understand what works for whom, in what circumstances, how and why when integrating palliative care [PC] and heart failure [HF] services.	Realist review	Use the programme theory to co-produce with stakeholders, intervention strategies to inform best practice and future research. Our initial programme theory and stakeholder feedback indicated that we should focus on healthcare professional (HCP) perspectives, as the key barriers to integrating care largely involve human behaviour in response to underlying processes (motivation, etc) shaped by the …	Y	Y	Y	32	U	Y	N	Y	Y	UK	Other: Palliative care and heart failure	AMBER
44899	Mendonca 2023	Evidence synthesis	This study aimed to summarize the effectiveness of home health care for patients with chronic respiratory diseases and post-COVID-19 syndrome	Systematic review of intervention effectiveness (with or without meta-analysis)	We performed patient and public involvement to improve the quality, relevance, and outcomes of this review	Y	U	U	U	U	U	U	U	U	Brazil	12 Diseases of the respiratory system	RED
44742	Merner 2021	Methods paper	To present the lessons of stakeholder involvement experiences from four major research activities in systematic review prioritization, production, and dissemination.	n/a	n/a	n/a	n/a	n/a	n/a	n/a	n/a	n/a	n/a	n/a		Research methods	Methods paper
44917	Merner 2023	Evidence synthesis	1. To synthesise the views and experiences of consumers and health providers of formal partnership approaches that aimed to improve planning, delivery or evaluation of health services. 2. To identify best practice principles for formal partnership approaches in health services by understanding consumers' and health providers' views and experiences.	Qualitative evidence synthesis (any other approach)	How the QES was co-produced This QES was co-produced by researchers working with a group of Australian stakeholders in health (herein called the Stakeholder Panel) using new Cochrane co-production methods (Merner 2021; Merner 2019New Reference; Pollock 2015; Pollock 2017). The Stakeholder Panel consisted of 18 people who had a wide range of expertise: six were consumer representatives with experi…	Y	Y	Y	18	6	Y	N	Y	Y	Australia	24 Factors influencing health status or contact with health services	GREEN
7648	Michalsen 2019	Report of guideline / recommendation	To use systematic review and normative analysis by experts to examine existing evidence regarding interprofessional shared decision-making, describe its principles and provide ICU [intensive care unit] clinicians with recommendations regarding its implementation	Systematic review of intervention effectiveness (with or without meta-analysis)	The panel included ICU physicians and nurses as well as bioethicists. The panel conducted a systematic review of medical, nursing, critical care, and bioethical journals We developed search strategies using medical subject heading keywords and text words and used these to search All abstracts were screened by two of three authors; when decisions to include were in question, the third adjudicated.…	N	Y	U	U	0	U	U	U	U	Germany (first author)	Focus is on an INTERVENTION (rather than a specific population)	AMBER
44840	Millar 2023	Evidence synthesis	To provide useful intelligence regarding how, why and in what circumstances different approaches to interorganisational collaboration [IOC] are effective in improving the performance of NHS provider organisations.	Realist review	A range of stakeholder interviews and a focus group sought to further refine understandings of what works, for whom and in what circumstances with regard to high-performing interorganisational collaborations. The realist evaluation drew on interviews conducted with an â€˜issue networkâ€™ of stakeholders, comprising the leaders or architects of collaborative programmes, regulators, policy-makers, …	Y	Y	U	42	8	N	N	Y	Y	UK	Focus is on an INTERVENTION (rather than a specific population)	GREEN
44855	Mishu 2023	Evidence synthesis	To identify and explore empirical research that involved psychological interventions adapted for use cross-culturally.	Scoping review	Our stakeholder consultations demonstrated that engaging different community-level stakeholders in the adaptation process was highly recommended Alongside the scoping review, we consulted with one adolescent and three parent stakeholders, each of them from an ethnic minority community living in the UK and with lived expertise of depression and/or anxiety (either having experienced this themselves…	Y	N	N	4	4	N	N	N	Y	UK	Focus is on an INTERVENTION (rather than a specific population)	AMBER
44898	Mitchell 2023	Evidence synthesis	to produce a literature map regarding diagnosis, management, pathways of care and outcome measures for NTWDs [non-traumatic wrist disorders] in the United Kingdom	Scoping review	A mixed stakeholder group of patients and healthcare professionals identified 16 questions of importance to which the literature was mapped. Although stakeholder involvement is not a requirement of scoping reviews, we considered that the engagement of both people suffering with NTWD, and providers of care was important to create a robust knowledge map. Individual interviews were conducted with th…	Y	Y	N	U	3	Y	N	N	N	United Kingdom	15 Diseases of the musculoskeletal system or connective tissue	AMBER
44785	Mogo 2020	Evidence synthesis	For children with disabilities aged 0 to 21 years old, what are the community/public interventions that address inclusion and accessibility, changes in the environment and capacity building to promote participation in leisure?	Systematic review of intervention effectiveness (with or without meta-analysis)	Rapid reviews follow a 7-step process of evidence-informed decision- making which involves the translation of the best available evidence from systematically collected bodies of knowledge alongside the consideration of other forms of knowledge, for example, successful strategies employed by community organizations. The seven steps are namely: define, search, appraise, synthesize, adapt, implement…	U	Y	U	U	U	Y	N	N	Y	Canada	Focus is on an INTERVENTION (rather than a specific population)	AMBER
12664	Mole 2018	Evidence synthesis	To explore what is currently known, and identify any gaps in the research regarding the nutritional care of people living with dementia at home	Scoping review	To help the researchers with the review, Three stakeholders formed an advisory board and met two times during the review Stakeholders were involved in the development of final categories. Codes were then grouped into a series of sub-categories, and grouped again to form a smaller number of overarching categories, which represented the content of included studies. The sub-categories were presented…	Y	Y	N	3	1	Y	N	Y	N	UK	08 Diseases of the nervous system	RED
44811	Moody 2022	Evidence synthesis	To conduct a review of literature reporting on primary care [PC] for people with multimorbidity [MM] that foregrounds patients' perspectives in the design, conduct, analysis and reporting of the review, as well as in the content.	Mixed method evidence synthesis	This review was part of a larger study examining patient perspectives on teamâ€based and patientâ€centred PC, which involved ongoing engagement of patient partners (Baxter and Peacock). Not only did the patient partners have lived experience of MM but they had also been involved in research and advocacy for issues related to MM over time, including collaborations with several other team members…	Y	N	N	2	2	Y	Y	Y	Y	Canada	24 Factors influencing health status or contact with health services	GREEN
9120	Moretti 2020	Evidence synthesis	To analyze the role of choline on skeletal muscle in terms of biological effects and clinical implications.	Scoping review	A technical expert panel (TEP) of 6 medical specialists with expertise in muscle physiology and skeletal muscle disorders performed the review First step was the creation of a technical expert panel (TEP) consisting of 6 medical specialists with expertise in muscle physiology and skeletal muscle disorders. All TEP components are confident with scoping review methodology. As search strategy, the T…	N	Y	U	6	0	Y	Y	Y	Y	Italy	15 Diseases of the musculoskeletal system or connective tissue	AMBER
9351	Morgan 2020	Evidence synthesis	To establish if routine surveillance imaging after treatment of pediatric extracranial solid tumors causes more harm than good	Systematic review of intervention effectiveness (with or without meta-analysis)	A patient and public involvement (PPI) group steered the review from the outset, ranking important outcomes, under- standing the context and implications of the results, including further research needs, and active involvement in the dissem- ination of the research. A young person with experience of childhood cancer summarized the review to be accessible to high-school students (Supplemental File…	Y	U	U	U	U	U	U	U	U	UK	02 Neoplasms	RED
44751	Morley 2016	Evidence synthesis / Methods paper	To conduct a systematic scoping exercise to evaluate the evidence base on consumer involvement in organisations which commission, undertake or support systematic reviews; with an emphasis on Cochrane.	Scoping review	1 author was a consumer representative: PG edited the study report and provided a consumer perspective.	Y	N	N	1	1	U	U	U	U	UK	Research methods	RED / Methods paper
36052	Morrissey 2017	Evidence synthesis	To identify the domains that should be used to measure outcome from forensic services for people with intellectual disabilities		Consultation exercise Consultation groups Following the completion of our systematic review, and the development of our initial outcome framework, we undertook three consultation groups with patients and one consultation group with carers to further consider and refine our outcome framework. Two of our patient groups took place within a high secure hospital in England, whereas the remaining group…	Y	Y	U	32	15	N	N	N	Y	UK	06 Mental, behavioural or neurodevelopmental disorders	AMBER
13954	Morton 2021	Evidence synthesis	To deepen our understanding of what can help or hinder the long-term sustainability of regularly meeting, place-based community interventions, such as groups and activities, for people affected by dementia.	Realist review	Patient and public involvement The research question was developed during the authorsâ€™ previous work with community interventions (eg, but not limited to, Meeting Centres)12 13 and the practical problems encountered with sustaining such interven- tions expressed both by personnel and by members of the public attending. This review mainly involved the gathering of secondary data so did not invol…	Y	Y	U	U	24	Y	Y	Y	Y	UK	06 Mental, behavioural or neurodevelopmental disorders	AMBER
44705	MortonNinomiya 2022	Evidence synthesis	To identify how knowledges in diverse Indigenous research contexts were shared and used to improve and benefit Indigenous PeoÂ­plesâ€™ health and wellness and determinants of health.	Mixed method evidence synthesis		Y	Y	Y	14	3	Y	Y	Y	Y	Canada	Research methods	AMBER
44854	Muir 2023	Evidence synthesis	To establish the extent of patient and public involvement [PPI] in emergency care research, identify PPI strategies and processes and assess the quality of reporting on PPI in emergency care research	Scoping review	Patient involvement Patient involvement was considered an integral feature to ensure that the review was informed by both patient and healthcare professional perspectives. A member of the Consumer Advisory Group from Gold Coast Hospital and Health Service participated in establishing review parameters, providing feedback on the protocol and extraction tables and is included as a co-author (JCa). …	Y	N	N	1	1	n/a	n/a	n/a	n/a	Australia	Research methods	GREEN
44882	Muntheâ€Kaas 2022	Methods paper	We aim to explore the user experience of the TRANSFER approach conversation guide, and in doing so gain a better understanding of the role and perceived value of stakeholder engagement in systematic reviews for informed decisionmaking. (The TRANSFER approach is a novel method that aims to support review authors to systematically and transparently collaborate with stakeholders to consider context…	n/a	n/a	n/a	n/a	n/a	n/a	n/a	n/a	n/a	n/a	n/a		Research methods	Methods paper
12118	Murphy 2018	Evidence synthesis	To determine the breadth and extent of existing research and knowledge regarding ED [emergency department] discharge instructions for children and adoles- cents presenting with mental health conditions.	Scoping review	Stage 6 - stakeholder engagement - "â€œConsultationâ€ is the final step as suggested by Arksey and Oâ€™Malley.21 The results will be used in various ongoing research and clinical pursuits but will also be translated into findings to policy makers."	U	U	U	U	U	U	U	U	U	Canada	06 Mental, behavioural or neurodevelopmental disorders	RED
44867	Murray 2023	Evidence synthesis	Our research questions were as follows: (1) What developmental skills and competencies are addressed in the literature on older youth with foster care experiences in relation to co-regulation? (2) What co-regulation domains and approaches are being used to understand and support this population? and (3) In what contexts are co-regulation supports provided and by whom?	Scoping review	We also obtained con- sultation from a team of experts to gain insights that inform and validate findings, which is an optional but highly recom- mended component of the scoping review process. Active Engagement with Expert Consultants to Facilitate Interpretation As noted, we consulted with a diverse group of experts, including individuals with lived experience in foster care, therapists and chi…	Y	Y	Y	U	U	Y	Y	N	Y	USA	Focus is on an INTERVENTION (rather than a specific population)	AMBER
44847	Nesbitt 2023	Evidence synthesis	to map how resilience has been conceptualized and operationalized among transition-age youth with SMI [serious mental illness], explore resilience factors and outcomes that have been studied, and recommend areas for future research.	Scoping review	transition-age youth with lived experience of SMI, clinicians, and mental health / resilience researchers were invited to participate in consultative meetings at two time points: topic consultation and input meetings (before completing study selection), and reaction meetings (after synthesizing included studies). Topic consultation and input meetings focused on dis-cussing the scoping review prot…	Y	Y	Y	20	10	Y	N	N	Y	Canada	06 Mental, behavioural or neurodevelopmental disorders	GREEN
20951	Neufeld 2017	Evidence synthesis	To identify data on the perioperative management of haemophilia patients, with a focus on haemophilia B patients	Systematic review of intervention effectiveness (with or without meta-analysis)	An international expert panel with five haematologists and one surgeon reviewed the re- sulting literature and provided further insights. This report summarizes the results of the systematic literature re- view and, using commentary from the expert panel, identifies unmet needs in this population and proposes future direction for improving the perioperative management of haemophilia B. â€ƒExpert …	N	Y	N	6	0	N	N	N	Y	USA	03 Diseases of the blood and blood-forming organs	AMBER
8228	NiShe 2019	Evidence synthesis	To identify the mechanisms and resources that enable the reciprocal involvement of seldom heard groups in health and social care research.	Realist review	2.2 Establishment of an expert panel An expert panel convened in March 2018 consisting of members who have experience in health and social care systems, PPI, co-design, emancipatory research and people and organizations representing seldom heard groups (Appendix S1). All expert panel members are co-authors of this paper. The first meeting clarified the scope and the overarching RRR question as be…	Y	Y	Y	U	U	Y	Y	Y	Y	Ireland	Research methods	GREEN
44830	O'Connor 2023	Evidence synthesis / Methods paper	To engage with key international stakeholders to rapidly identify topic uncertainties, rank them and gather broad insight on those deemed most important		A steering committee advised on the scope of the priority setting exercise (comprising; Cochrane incontinence editorial staff, clinical specialists, systematic review, priority setting, and patient and public involvement methodologists) Patient and public involvement took place at two time points. Involvement was at an influencing level as described within the Authors and Consumers Together Impac…	Y	Y	U	68	19	Y	N	N	N	10 countries (lead author UK)	13 Diseases of the digestive system	Methods paper
44808	Oliver 2022	Evidence synthesis	to identify the healthcare needs and general practice utilization of people with acquired neurological disabilities and complex needs	Scoping review	This manuscript was prepared in collaboration with a GP, who is one of the authors. A person with lived experience of acquired neurological disability was engaged to check the alignment of the findings with their personal experience and provide feedback. After the results had been collated and summarized, a person with lived experience of an acquired neurological disability was engaged to check t…	Y	Y	N	2	1	N	N	N	Y	Australia	06 Mental, behavioural or neurodevelopmental disorders	RED
9849	O'Neil 2020	Evidence synthesis	To develop a single, updatable repository of data from PTSD [posttraumatic stress disorder] treatment studies.	Other: Development of a repository	Technical Expert Panel We convened two multidisciplinary technical expert panels (TEPs; see Oâ€™Neil, 2019, for a list of TEP members): one for pharmacologic studies, which included three experts, and one for nonpharmacologic studies, which included seven experts. The evidence-based practice center (EPC) compiled broad lists of experts in PTSD clinical trials, and the NCPTSD suggested alternates …	N	Y	Y	U	0	Y	Y	Y	Y	USA	06 Mental, behavioural or neurodevelopmental disorders	AMBER
44933	Oravec 2023	Evidence synthesis	To identify patient and caregiver preferences and prioritized outcomes as they relate to perioperative care in cardiac surgery and its life- long impact	Scoping review	The final stage of a scoping review traditionally involves consultation with people who have a defined interest or life experience relating to the research outcome. A multiday virtual workshop was designed to obtain feedback on the scoping review analysis and findings and solicit additional preferences and prioritized outcomes from previous cardiac surgery patients and their caregivers (Figure E1…	Y	N	N	19	19	Y	Y	Y	Y	Canada	11 Diseases of the circulatory system	GREEN
20963	Padhani 2017	Evidence synthesis	To undertake a critical comparative review of imaging methods used for diagnosis and disease monitoring of metastatic advanced prostate cancer [APC] from the perspective of their availability and ability to assess disease presence, extent, and response of bone and soft tissue disease.	Systematic review of other quantitative evidence (e.g. prevalance, patterns of recovery, diagnostic test accuracy)	At the 2015 St. Gallen Advanced Prostate Cancer Consensus Conference (APCCC), most oncologic experts accepted that novel imaging techniques (positron emission tomography [PET]/computed tomography [CT] with different radio- tracers and whole-body magnetic resonance imaging [WB- MRI]) are more accurate for lesion detection than conven- tional imaging with CT and BSs. However, panel members noted th…	N	Y	U	13	0	Y	Y	Y	Y	UK (lead author - others international)	02 Neoplasms	AMBER
44798	Palackdkharry 2022	Evidence synthesis	To address a presumed iatrogenic disease called arachnoiditis causing permanent disability and intractable neuropathic pain (NPP) after procedures for common events such as childbirth or back pain.	Unclear		Y	Y	Y	U	U	U	U	U	U	USA	08 Diseases of the nervous system	RED
44740	Paramasivan 2021	Evidence synthesis	To obtain an overview of empirical research pertaining to the ethics of clinical trials/research in India	Scoping review	A consultation exercise with stakeholders in India helped contextualise the review and identify additional research priorities The consultation phase, considered optional in scoping reviews, took place after the synthesis, with the aim of informing the review and ensuring local priorities and context were accounted for. We approached colleagues in India who were researchers, ethicists and represe…	N	Y	Y	9	0	N	N	N	Y	Lead author UK. All stakeholders based in India	Research methods	AMBER
44793	Patil 2022	Evidence synthesis	To understand the mechanisms of urban mobility infrastructure interventions and policies in low- and middle-income countries for older adults and to identify factors, which influenced the success or failure of interventions.	Realist review	Stakeholders for the current research include transport policymakers, transport intervention implementers, transport planners, urban planners (government and private), transportation experts, non-government organization, researchers, and older adults from low- and middle-income countries An initial program theory was developed after identifying the interventions and policy measures/policies throu…	Y	Y	Y	U	U	Y	N	N	Y	India, Bangladesh, Nepal, USA, Norway and Indonesia	Focus is on an INTERVENTION (rather than a specific population)	AMBER
12810	Pecanac 2018	Evidence synthesis	To summarize the evidence regarding the factors and processes of treatment decision making involving a person with dementia (PWD) in the acute care setting.	Scoping review	We also consulted with healthcare practitioners to receive stakeholder input on our findings. During consultation, stakeholders provide input into the scoping review findings and comment on their own experiences not captured in the review. As part of a regularly scheduled geriatric medicine didactics series, hospital-based clinicians with experience working with PWD were invited to attend a brief…	N	Y	N	6	0	N	N	N	Y	USA	08 Diseases of the nervous system	AMBER
44849	Petticrew 2023	Methods paper	To provide guidance on the conduct of systematic reviews focussed on Commercial Determinants of Health [CODH], from shaping the review question with input from stakeholders, to disseminating the review.	n/a	n/a	n/a	n/a	n/a	n/a	n/a	n/a	n/a	n/a	n/a		Research methods	Methods paper
44868	Pizzuti 2023	Evidence synthesis	To collate available research evidence on the use of eHealth data for the development of continuing professional development [CPD] programs and plans for medical practitioners.	Scoping review	A consultation exercise (stage 6) was performed with 15 international experts in the fields of learning and practice analytics to deepen the insights. Consultation Exercise A consultation exercise with international experts was con- ducted while collating the results of the first database search run to expand, clarify, and validate its findings. Experts were identified among the authors of: (1) t…	N	U	Y	15	0	Y	N	N	Y	Australia	Other: CPD for medical practitioners	AMBER
44738	Pollock 2018	Evidence synthesis / Methods paper	To document the evidence-base relating to stakeholder involvement in systematic reviews and use this evidence to describe key features of how stakeholders have been involved in systematic reviews	Scoping review	Criteria for cate- gorising the comprehensiveness of the description pro- vided within papers were developed, adapted from Pollock [28]. Initially, two reviewers (AP, CS) assigned these criteria independently for a random sample of 20% of papers identified from step 1 of searching; this was 42 of 210 papers. Stakeholder involvement in this systematic review One consumer (HG) and two consumer repr…	Y	N	N	3	3	Y	Y	Y	Y	UK	Research methods	AMBER / Methods paper
44723	Pollock 2019	Methods paper	To report the development of the ACTIVE framework to describe how stakeholders are involved in systematic reviews	n/a	n/a	n/a	n/a	n/a	n/a	n/a	n/a	n/a	n/a	n/a		Research methods	Methods paper
44730	Pollock 2022	Methods paper	To provide a pragmatic how-to guide to help encourage scoping reviewers to include knowledge users within the conduct and reporting of scoping reviews.	n/a	n/a	n/a	n/a	n/a	n/a	n/a	n/a	n/a	n/a	n/a		Research methods	Methods paper
44880	Previdoli 2023	Evidence synthesis	to identify interventions to improve medicine selfâ€management for older people living at home and the aspects of medicine selfâ€management that they address.	Systematic review of intervention effectiveness (with or without meta-analysis)	A patient with lived experience of medicine selfâ€management in older age contributed towards shaping the research question as well as the inclusion and exclusion criteria for this review. She is also the coauthor of this article. A patient advisory group oversaw the study. The search terms were identified by a multidisciplinary team including experts in patient safety, social researchers, pharm…	Y	N	N	U	U	Y	N	N	Y	UK	Focus is on an INTERVENTION (rather than a specific population)	RED
11016	Price 2021	Evidence synthesis	To identify why, how, in what contexts, for whom and to what extent remediation interventions work for practising doctors to restore patient safety.	Realist review	Stakeholder group A diverse stakeholder group was recruited for the RESTORE review to provide subject knowledge for programme theory refinement, to optimise dissemination plans and to aid the generation of feasible and practical recommendations. A total of 12 people were consulted throughout the review, including doctors who have undergone a remediation programme, personnel who identify underperf…	Y	Y	Y	15	2	Y	N	Y	Y	UK	Focus is on an INTERVENTION (rather than a specific population)	GREEN
31330	Rahimzadeh 2022	Evidence synthesis	To address the ethical responsibilities of NPOs [nonprofit organisations] to (i) patients and families, (ii) researchers, (iii) donors, and (iv) trial sponsors as they relate to funding clinical trial research in pediatric cancer.	Qualitative evidence synthesis (any other approach)	We adopted a participatory action approach9,10 for this work and were equal partners in the research. The ETT prioritized the research topic, developed the research question, managed data collection and analysis, and prepared results for dissemination in partnership with a research consultant (VR). To facilitate this participatory review approach, we utilized a web-based software (Covidence) that…	U	U	U	U	U	U	U	U	U	USA	02 Neoplasms	AMBER
13023	Ramakrishna 2018	Report of guideline / recommendation	To update the formal expert consensus-based guideline recommendations for practicing oncologists and others on the management of brain metastases for patients with human epidermal growth factor receptor 2â€“positive advanced breast cancer to 2018	Systematic review of intervention effectiveness (with or without meta-analysis)	The approach relies on routine literature searching and the expertise of ASCO guideline panel members to identify signals. the Expert Panel undertook a formal expert consensusâ€“based process to produce these recommendations. ASCO used a modified Delphi process The panel members drafted recommendations, and a group of other experts joined them for two rounds of formal ratings of the recommendatio…	Y	Y	Y	15	2	U	U	U	U	USA	02 Neoplasms	AMBER
8300	Ramond-Roquin 2019	Evidence synthesis	To identify the mechanisms associated with success and failure of chronic disease prevention and management (CDPM) programs, as well as their key contexts	Realist review	A collaborative research process was implemented, involving representatives from the executive and advisory committees: researchers, health care providers, decision makers, and patients and families. An executive committee and an advisory commit tee were created to ensure governance of the research and representativeness of all stakeholders (Table 1). The research team agreed on key terms, based …	Y	Y	Y	19	2	U	U	U	U	Canada	Other: Chronic disease prevention and management programs in primary care	AMBER
31423	Rathmell 2022	Report of guideline / recommendation	To provide recommendations for the management of patients with metastatic clear cell renal cell carcinoma [ccRCC]	Systematic review of intervention effectiveness (with or without meta-analysis)	This systematic review-based guideline product was developed by a multidisciplinary Expert Panel, which included patient representation, two clinician representatives from the American Society for Therapeutic Radiology and Oncology (ASTRO), and an ASCO guidelines staff member with health research methodology expertise. The Expert Panel met via teleconference and/or webinar and corre- sponded thro…	Y	Y	Y	17	2	Y	N	Y	Y	USA	02 Neoplasms	AMBER
44791	Reeve 2022	Evidence synthesis	1. To complete a robust scoping review of the literature on stopping medicines in older people with multimorbidity and polypharmacy to describe what is being done, where and for what effect 2. to undertake a realist synthesis review to construct a programme theory that describes â€˜best practiceâ€™ and helps explain the heterogeneity of deprescribing approaches 3. to translate findings into resou…	Other: A scoping review and a realist review	Detailing the research team As described in our protocol (version 1.1, July 2019), we assembled a team of people to undertake this work including: 1. core research team (project working group) â€“ responsible for delivery of the work as detailed in Table 2 2. academic advisory group â€“ the additional co-authors of this report (see Chapter 10, Reviewing how we went about the work) responsible for…	Y	Y	Y	U	U	Y	Y	Y	Y	UK	Focus is on an INTERVENTION (rather than a specific population)	GREEN
8338	Rennick-Egglestone 2019	Evidence synthesis	To develop a conceptual frame-work characterizing the impact of live or recorded recovery narratives on recipients	Mixed method evidence synthesis	Expert consultation. Seven researchers with expertise in mental health recovery were sent the list of included articles and asked to identify additional candidates for inclusion A narrative synthesis was conducted following an estab- lished methodology. This consisted of 1) a preliminary synthesis of abstracted material on forms, consequences, facilitators, and barriers to impact; 2) refinement o…	Y	U	Y	17	10	N	N	Y	Y	UK	06 Mental, behavioural or neurodevelopmental disorders	AMBER
37697	Robinson 2019	Evidence synthesis	To report the development and design of an intervention to promote physical activity in COPD patients following a pulmonary rehabilitation programme.	Systematic review of intervention effectiveness (with or without meta-analysis)	We held meetings with health care professionals and COPD patients at each of these stages. The Behaviour Change Wheel with patient and public involvement enabled a systematic development of an intervention to be tested in a mixed methods feasibility trial.	Y	Y	N	U	U	U	U	U	U	UK	12 Diseases of the respiratory system	RED
19671	Rugo 2016	Report of guideline / recommendation	To develop recommendations about endocrine therapy for women with hormone receptor [HR] â€“positive metastatic breast cancer [MBC].	Systematic review of intervention effectiveness (with or without meta-analysis)	The ASCO Expert Panel was convened to conduct a systematic review of evidence from 2008 through 2015 to create recommendations informed by that evidence. Outcomes of interest included sequencing of hormonal agents, hormonal agents compared with chemotherapy, targeted biologic therapy, and treatment of premenopausal women. To address the clinical question, an Expert Panel was convened with multidi…	Y	Y	Y	15	1	Y	N	Y	Y	USA	02 Neoplasms	AMBER
15372	Rycroft-Malone 2016	Evidence synthesis	To answer the question 'how can workforce development interventions improve skills and care standards of support workers within older peopleâ€™s health and social care services?â€™	Realist review	Stakeholders were involved in elaborating on the review context, refining the review questions, developing the programme theory and interpreting the evidence Stakeholder categories included users of services (i.e. older people, their care partners and families, and the public/media); providers of services (i.e. unregulated practitioners, professional practitioners and service providers/service ma…	Y	Y	Y	U	U	Y	Y	Y	Y	UK	Focus is on an INTERVENTION (rather than a specific population)	GREEN
44772	Sakala 2001	Methods paper	To describe an innovative pilot project to involve consumers and consumer advocates in the process of refereeing systematic reviews in preparation by members of the Cochrane Collaboration's Pregnancy and Childbirth Group.	n/a	n/a	n/a	n/a	n/a	n/a	n/a	n/a	n/a	n/a	n/a		Research methods	Methods paper
44729	Sanderson 2022	Description of involvement in ES	to describe how an integrated knowledge translation (iKT) approach was embedded within a masterâ€™s thesis project comprising a mixed-methods systematic review.	Mixed method evidence synthesis	The research team included a registered nurse with mental health experience (the primary investigator [PI], pursuing a masterâ€™s of nursing degree), the thesis committee (consisting of 3 university professors), 2 peers pursuing graduate nursing degrees (who contributed to citation screening, data extraction, and quality appraisal), and over the course of the study, a total of (n = 11) KUs were i…	Y	Y	Y	11	1	Y	N	N	Y	Canada	Research methods	GREEN
12880	Schiffer 2018	Report of guideline / recommendation	To provide evidence-based guidance on the use of platelet transfusion in people with cancer.	Systematic review of intervention effectiveness (with or without meta-analysis)	This systematic review-based guideline product was developed by an Expert Panel with multidisciplinary and patient representation and by ASCO guidelines staff with health research methodology experience (Appendix Table A1, online only). The Expert Panel met via teleconference and corresponded through e-mail. Based on the consideration of the evi- dence, the authors were asked to contribute to the…	Y	Y	U	11	1	N	N	N	Y	USA	02 Neoplasms	AMBER
31176	Schlief 2022	Evidence synthesis	To answer the question of what telemental health approaches work, for whom, in which contexts, and how	Realist review	An expert reference group of 28 people, including 16 (57%) university-employed academics, 7 (25%) experts by experience (lived experience researchers from the MHPRU Lived Experience Working Group (LEWG) with personal experiences of using mental health services or supporting others or both), and 8 (29%) experts by profession (including frontline clinicians), guided and contributed to the RRR throu…	Y	Y	Y	28	7	Y	Y	Y	Y	UK	06 Mental, behavioural or neurodevelopmental disorders	GREEN
44739	Scott 2018	Methods paper	To report the results of a prioritization project, aiming to identify highest priority systematic review topics	n/a	n/a	n/a	n/a	n/a	n/a	n/a	n/a	n/a	n/a	n/a		Research methods	Methods paper
9033	Shah 2020	Report of guideline / recommendation	To develop an evidence-based clinical practice guideline to assist in clinical decision making for patients with locally advanced esophageal cancer.	Systematic review of intervention effectiveness (with or without meta-analysis)	This systematic reviewâ€“based guideline was developed by a multidisciplinary Expert Panel that included a patient representative and an ASCO guidelines staff with health research methodology expertise. The Expert Panel had one in-person meeting, conducted other meetings via tele- conference and/or webinar, and corresponded through e-mail. Based on the consideration of the evidence, the authors w…	Y	Y	Y	12	1	Y	N	Y	Y	USA	02 Neoplasms	AMBER
30442	She 2018	Evidence synthesis	To undertake a rapid realist review of the literature on Implementing a Frail Older Personâ€™s Pathway.	Realist review	Key to its success is the active engagement of an expert panel who are tasked with ensuring the review reflects current thinking. Our expert panel consisted of seven members who agreed the RRR question: â€œwhat factors enable the successful development and implementation of a frail older personâ€™s pathway within the acute setting?â€ Two members of the team undertook a search of the literature u…	U	U	U	7	U	U	U	U	U	Ireland	Focus is on an INTERVENTION (rather than a specific population)	RED
44765	Shen 2017	Evidence synthesis	To (i) synthesize current evidence on engaging parents as co-researchers in health research; (ii) identify the potential benefits and challenges of engaging parent co-researchers; and (iii) identify gaps in the literature.	Scoping review	A steering committee composed of family-centred care specialists (who are also parents of children with disabilities), researchers and healthcare managers collaborated throughout the course of our review. All members held an active role and were engaged throughout the course of the study, for example formulating research questions, priorities and inclusion and exclusion criteria, and providing in…	Y	Y	Y	U	U	Y	Y	Y	Y	Canada	Research methods	AMBER
34088	Shield 2021	Evidence synthesis	To help reduce psychological morbidity among EOL carers through: (1) evidence-synthesis of factors affecting carer psychological morbidity during end of life care; (2) translation of synthesised findings into accessible, tailored information for key stakeholders able to influence change (carer organisations, practitioners, commissioners, and policy makers)	Mixed method evidence synthesis	A structured and comprehensive evidence synthesis of quantitative and qualitative literature (2009-2019) was undertaken, informed by a carer Review Advisory Panel (RAP), to confirm the validity, relevance Based on the evidence synthesis, a set of recommendations for change were developed by the carer RAP. Wider stakeholder consultation will provide information on the relevance of evidence to key …	U	U	U	U	U	U	U	U	U	UK	06 Mental, behavioural or neurodevelopmental disorders	RED
6920	Sigfrid 2019	Evidence synthesis / Methods paper	To develop and pilot a protocol for carrying out a systematic, rapid research needs appraisal (RRNA) of existing evidence within 5 days in response to disease outbreaks.	Scoping review	Protocol development A working group of experts with experience in systematic and rapid review methodologies, information manage- ment, and clinical infectious disease research was con- vened. The protocol was developed over 4 months through three face-to-face meetings with members of the working group and e-mail iteration Secondly, an expert panel of three LF experts was asked to independently i…	N	Y	U	3	0	N	N	Y	N	UK	01 Certain infectious and parasitic diseases	AMBER / Methods paper
44876	Silverwood 2023	Evidence synthesis	To summarise the available international evidence on non-pharmacological interventions for women with PNA [perinatal anxiety] in a primary care population	Other: Overview of reviews	A patient and public involvement group informed and contributed towards this meta-review. Patient and public involvement and engagement (PPIE) VS/TK met virtually with a PMH PPIE group (n=4 experts by experience) twice. Initially, the PPIE group reflected on the different interventions that women may choose to access, referring to their personal experiences, peer reviewed literature and relevant …	Y	N	N	4	4	Y	N	N	Y	UK	19 Certain conditions originating in the perinatal period	AMBER
44817	Sjoblom 2022	Evidence synthesis	To provide a foundation for future research and inform prevention efforts in this context, this critical scoping review summarizes how Indigenous approaches have been integrated in suicide prevention initiatives targeting Indigenous populations.	Scoping review	Additionally, we applied a two-step process to better align with ethical standards of research involving Indigenous peoples, and to enable Indigenous knowledge to inform the evidence appraisal and interpretation: 1) Indigenous and non-Indigenous co-authors synthesized the evidence; and 2) input was sought from a reference group of Indigenous community leaders with expertise in Indigenous knowledg…	U	U	U	U	U	Y	N	N	Y	Canada	06 Mental, behavioural or neurodevelopmental disorders	RED
21082	Snowden 2017	Evidence synthesis	To examines the effects of moderate-to-severe cognitive impairment (including both diagnosed and undiagnosed dementia) on co-occurring CCs [chronic conditions] to document what is currently known and what gaps remain in the research literature	Systematic review of other quantitative evidence (e.g. prevalance, patterns of recovery, diagnostic test accuracy)	This review was guided by a multidisciplinary seven- member expert panel of health services and cognitive health researchers from around the U.S. Expert panel members rated both the quality and strength of evidence across articles in each chronic condition-outcome pairing using a qualitative approach from previous systematic literature reviews The strengths of this systematic review are its focus…	N	Y	Y	7	0	U	U	U	U	USA	06 Mental, behavioural or neurodevelopmental disorders	AMBER
21220	Snyder 2022	Evidence synthesis	(1) identify and analyze models of survivorship care for adult survivors of childhood cancer that include primary care, and (2) identify available tools, training, and other resources for adult survivors of childhood cancer.	Realist review	Stakeholder Engagement We identified nine Stakeholders with a diverse range of perspectives, including clinicians with expertise in cancer survivorship and survivorship care, clinicians with expertise in cancer survivorship research, and childhood cancer survivorship patient advocates and caregivers. We convened small-group meetings of the Stakeholders at three stages throughout the project to he…	Y	Y	Y	9	U	Y	Y	Y	Y	USA	02 Neoplasms	AMBER
13025	Sohal 2018	Report of guideline / recommendation	What is the appropriate therapy for patients with metastatic pancreatic cancer who experience either disease progression or intolerable toxicity with prior regimens for metastatic pancreatic cancer?	Systematic review of intervention effectiveness (with or without meta-analysis)	ASCO convened an Expert Panel to conduct a systematic review of the literature on second-line therapy published between June 2015 and January 2018. Recommendations on other topics covered in the 2016 Metastatic Pancreatic Cancer Guideline were endorsed by the Expert Panel. Expert Panel, which included a patient representative and a member of the ASCO guidelines staff with health research methodol…	Y	Y	Y	18	1	U	U	U	U	USA	02 Neoplasms	AMBER
44720	Soobiah 2019	Description of involvement in ES	To quantify the perceived level of engagement experienced by knowledge users [KUs] involved in different activities in the conduct of a systematic review on the comparative effectiveness of geriatrician-led models of care across health care settings	Systematic review of intervention effectiveness (with or without meta-analysis)	Outcomes for inclusion in the review were selected by KUs. To guide the review, we collabo- rated with partners in Alberta, Ontario, and Saskatchewan and established a steering committee consisting of three citizens (O65 years of age) and two clinicians Three activities were used to engage KUs in the systematic review process including the refinement of study inclusion criteria, such as 1) the se…	Y	Y	U	15	3	Y	N	N	Y	Canada	Focus is on an INTERVENTION (rather than a specific population)	GREEN
14449	Sousa 2021	Evidence synthesis	To map all Mbi [music-based interventions] used in dementia care, targeting BPSD [behavioural and psychological symptoms], and debriefing its components, structure and rationale.	Scoping review	A panel of experts critically guided the evidence synthesis Consultation of experts was employed to provide additional strength to the evidence synthesis. Besides commenting on every phase of the review and guiding the clinical and academic relevance of the research questions, the panel critically commented on the findings and guided the structure of the results presentation. Experts from differe…	N	Y	N	5	0	Y	N	Y	Y	Portugal	Focus is on an INTERVENTION (rather than a specific population)	RED
44715	South 2019	Evidence synthesis	To map evidence in relation to key concepts, main intervention types, outcomes and any poten- tial frameworks to organize evidence on community participation.	Scoping review	An iterative process of identifying concepts and grouping interventions, refined through stakeholder consultation and further mapping of literature, pro- duced an explanatory framework (family tree) that rep- resented the range of approaches. Searching....Other sources were expertsâ€™ libraries; stakeholder input and reference lists of key publications. The initial family typology was tested for …	U	U	U	U	U	U	U	U	U	UK	24 Factors influencing health status or contact with health services	AMBER
44769	Springs 2019	Description of involvement in ES	To describe a collaborative study to develop a set of policy, clinical practice, and research recommendations to be implemented by the state Department of Health and to promote the role of arts in health more broadly	Scoping review	The Advisory Groupâ€”comprised of artists, clinicians, community members, and patientsâ€”decided to develop an evidence map of arts-based health care interventions to better understand the quantity and quality of existing evidence, to establish gaps in evidence and identify areas where sufficient evidence exists to develop systematic reviews or actionable evidence-based policy. During initial mee…	Y	Y	U	U	U	Y	N	Y	Y	USA	Focus is on an INTERVENTION (rather than a specific population)	AMBER
6868	Stoffel 2019	Report of guideline / recommendation	To address identification and management of patients and family members with possible predisposition to pancreatic adenocarcinoma.	Systematic review of intervention effectiveness (with or without meta-analysis)	This systematic review-based product was developed by a multidisciplinary Expert Panel, which included a patient representative and ASCO guidelines staff with health research methodology expertise. Results of the database searches were supplemented with hand searching of the bibliographies of systematic reviews and selected seminal articles and contributions from Expert Panel membersâ€™ curated f…	Y	Y	Y	11	1	Y	Y	Y	Y	USA	02 Neoplasms	AMBER
44728	Synnot 2020	Methods paper	The Cochrane Consumers and Communication Group (CCCG) conducted a priority-setting project for systematic reviews in partnership with stakeholders (consumers/patients, health professionals, policy-makers and others). In this paper, we aim to describe our evaluation of the projectâ€™s processes and outcomes	n/a	n/a	n/a	n/a	n/a	n/a	n/a	n/a	n/a	n/a	n/a		Research methods	Methods paper
44940	Talbot 2024	Evidence synthesis	To synthesise existing qualitative research exploring midwivesâ€™ experiences of discussing health behaviour change with women within routine care.	Qualitative evidence synthesis (any other approach)	A professional and public advisory group provided feedback during the synthesis stage. A professional and public advisory group, consisting of two service users, two midwives and a General Practitioner, provided valuable contributions to the research. [51] The group engaged with a presenÂ¬tation to ensure a shared understanding. [52] The group then ranked twelve health behaviours in order of impo…	Y	Y	N	5	2	U	U	U	U	UK	24 Factors influencing health status or contact with health services	RED
44795	Tan 2022	Evidence synthesis	To summarise the range and nature of decision-making aids that guide upper limb (UL) neurorehabilitation	Scoping review	Stage 6: Consultation Consultation is an optional final stage [31] that we incorporated to improve methodological rigour [32] , and potentially uncover any missed decision-making aids. Sharing preliminary findings with an expert panel also provided valuable feedback about the perceived clinical usefulness and gaps in existing decision-making aids. Ethics approval was obtained through The Universi…	N	Y	N	7	0	N	N	N	Y	Australia	08 Diseases of the nervous system	AMBER
13013	Taplitz 2018	Report of guideline / recommendation	To provide an updated joint ASCO/Infectious Diseases Society of America (IDSA) guideline on antimicrobial prophylaxis for adult patients with immunosuppression associated with cancer and its treatment.	Systematic review of intervention effectiveness (with or without meta-analysis)	The Expert Panel (Appendix Table A1, online only) met via teleconference and/or Webinar and corresponded through e-mail. On the basis of the consideration of the evidence, the authors were asked to contribute to the development of the guideline, provide critical review, and finalize guideline recommendations. Members of the Expert Panel were responsible for reviewing and approving the penultimate…	Y	Y	Y	12	1	U	U	U	U	USA	02 Neoplasms	AMBER
44832	Taylor 2023	Evidence synthesis	To understand whether risk stratification of populationâ€based cancer screening programmes is acceptable to the general public and in what context.	Mixed method evidence synthesis	Patient or Public Contribution: This paper is a systematic review and did not formally involve patients or the public; however, three patient and public involvement members were consulted on the topic and scope before the review commenced.	Y	N	N	3	3	Y	N	N	N	UK	02 Neoplasms	RED
14929	Teeling 2021	Evidence synthesis	This paper presents a Rapid Realist Review (RRR) of published literature on Quality Care-Process Metrics (QCP-M) implementation in nursing and midwifery practice.	Realist review	To undertake the review, a local reference panel and an expert panel (Supplementary File S1) were established. The local reference panel consisted of eight key intervention stakeholders and healthcare professionals as knowledge users, who will utilize the results of this RRR to develop further and implement the inter- vention of the QCP-M in clinical practice. An expert panel consisting of health…	N	Y	Y	24	0	Y	Y	Y	Y	Ireland	Focus is on an INTERVENTION (rather than a specific population)	AMBER
37984	Thompson-Coon 2019	Evidence synthesis	To explore i) the experience of care in hospital; ii) the experience of interventions to improve care in hospital; and iii) the effectiveness and cost effectiveness of interventions to improve the experience of care in hospital for people with dementia, their family and staff.	Other: Three systematic reviews of interventions effectiveness and cost-effectiveness and qualitative evidence	A Project Advisory Group of dementia specialists, hospital staff, commissioners and family carers advised us throughout the project.	Y	Y	N	U	U	U	U	U	U	UK	06 Mental, behavioural or neurodevelopmental disorders	RED
44926	Todhunter-Brown 2022	Evidence synthesis	To summarise Cochrane Reviews that assessed the effects of conservative interventions for treating urinary incontinence [UI] in women.	Other: Overview of reviews	We convened a stakeholder group comprising 14 purposively selected people, including clinicians, service users and commissioners. Members of this group are listed and acknowledged in the Acknowledgements section. We used formal group consensus methods based on nominal group techniques, as this method enables the pooling of decisions and judgements from a group of informed experts, leading to vote…	Y	Y	U	14	U	Y	N	N	Y	UK	16 Diseases of the genitourinary system	GREEN
15663	TomblinMurphy 2016	Evidence synthesis	To conduct a rapid review of recent analyses of HRH [human resources for health] requirements and labour market dynamics in high-income countries who are members of the Organisation for Economic Co-operation and Development (OECD).	Systematic review of other quantitative evidence (e.g. prevalance, patterns of recovery, diagnostic test accuracy)	This analysis was undertaken in collaboration with colleagues in the WHOâ€™s Health Workforce unit, who contributed to the development of the search parameters, helped identify potentially relevant websites, and invited prospective members to join an international Advisory Group (AG) of HRH researchers To guide the identification of such a methodology, a draft set of evaluation criteria was devel…	U	U	U	12	U	U	U	U	U	Canada	Other: human resources for health	AMBER
44878	Tomlinson 2023	Methods paper	To prioritise Cochrane reviews of interventions to be updated with a health equity lens, where it is important to understand the distribution of effects across one or more PROGRESS-Plus characteristics	n/a	n/a	n/a	n/a	n/a	n/a	n/a	n/a	n/a	n/a	n/a		Research methods	Methods paper
44737	Tricco 2018	Evidence synthesis / Methods paper	To map the literature on engaging knowledge users in the knowledge synthesis process	Scoping review	As part of a project to strengthen research capacity in LMICs, we were commissioned to conduct this scoping review by the Alliance for Health Policy and Systems Re- search (hereafter the Alliance), an international partner- ship hosted by the World Health Organization (WHO). We engaged with members of the Alliance throughout the review conduct. Additionally, references from relevant review articl…	U	U	U	U	U	U	U	U	U	Canada	Research methods	RED / Methods paper
44724	Troya 2019	Description of involvement in ES	To critically reflect on the process, potential impact and identify challenges/opportunities in involving robust Patient Public Involvement and Engagement [PPIE] in a doctoral research, including a systematic review [SR] and qualitative study	Systematic review of other quantitative evidence (e.g. prevalance, patterns of recovery, diagnostic test accuracy)	PPIE members of the previous study13 who had suggested the topic of the doctoral research and who met inclusion criteria were inâ€ vited to join the new PPIE group. Inclusion criteria were having preâ€ vious lived experience with selfâ€harm as an older adult (60 years or older) and/or have worked with (eg support worker) or cared for (eg carer) an older adult with selfâ€harm behaviour. PPIE i…	Y	N	N	3	3	Y	Y	Y	Y	UK	06 Mental, behavioural or neurodevelopmental disorders	GREEN
44923	Turk 2022	Evidence synthesis	To construct a programme theory to inform the development of a framework that describes and explains the key components of good practice that supports a person-centred approach to stopping medicines in older patients with polypharmacy	Realist review	Our initial programme theory (Fig. 1) was developed through iterative team dis- cussions and consultation with representatives from key stakeholder groups. The stakeholder group included a mixed audience of clinicians, NHS managers and clinical academics. This group met three times over the duration of the study, during which we presented initial findings and invited stakeholder discussions on th…	Y	Y	Y	U	U	N	N	Y	Y	UK	Other: prescribing in older adults	AMBER
22143	Turner 2017	Evidence synthesis	To understand how processes at different levels influence the use of evidence in decision-making on health care innovations	Scoping review	Stakeholder feedback on the themes identified was collected via focus groups to test and develop the findings. Suggestions of relevant literature were made by the wider studyâ€™s project advisory group (PAG) [40], which included academics with relevant expertise, practitioners with clinical insight on delivering service change and patient representatives. Stage 6: stakeholder consultation To test…	Y	Y	Y	18	5	N	N	N	Y	UK	Other: innovations in health care	GREEN
38432	Ughi 2020	Report of guideline / recommendation	To provide evidence-based up-to-date recommendations for the management of patients with a definite diagnosis of polymyalgia rheumatica (PMR)	Other: Paper states "systematic review of the existing guidelines"	Members of the working group The members of the working group on be- half of SIR were 7 rheumatologists (N.U., A.B., S.P., A.A., M.M., I.P., C.A.S.) and 1 biostatistician (F.R.) from the SIR Epide- miology Unit, who were responsible for the methodology, and three experts cli- nicians (G.S., R.G., C.S.), who were in- volved in the development of the guideline by attending a meeting at the 55th SIR…	Y	Y	Y	25	1	N	N	N	Y	Italy	15 Diseases of the musculoskeletal system or connective tissue	AMBER
44799	Uwamahoro 2022	Evidence synthesis	to develop theory regarding what resources work to support uptake and scale-up of MHW [Maternity waiting homes] -facility birth interventions, how, for whom, in what contexts and why.	Realist review	Consistent with realist review methodology,68 members of an advisory group provided input and feedback at different stages of our review. Our advisory group included MWH implementers who are affiliated with the Mozambique-Canada Maternal Health project (https://www.mater-nalhealthmozcan.ca/), researchers affiliated with the Maternal Waiting Home Alliance (https://www.maternitywaitinghomes.org/), …	N	Y	Y	17	0	U	U	U	U	Canada (lead author) - but engagement from Ethiopia, Liberia, Mozambique, Zambia, Zimbabwe	18 Pregnancy, childbirth or the puerperium	AMBER
14403	vanderScheer 2021	Evidence synthesis	To map the evidence on measurement properties of body composition tools to assess whole-body and regional fat and fat-free mass in adults with SCI [spinal cord injury], and to identify research gaps in order to set future research priorities.	Scoping review	The scoping review was designed and conducted together with an expert panel (n = 8) that represented research, clinical, nutritional and lived SCI experience.The panel collaboratively determined the scope and design of the review and interpreted its findings. Additionally, the expert panel reached out to their professional networks to gain further stakeholder feedback via interactive practitioner…	Y	Y	Y	28	7	Y	N	N	Y	UK	08 Diseases of the nervous system	AMBER
44861	vanderSterren 2023	Evidence synthesis	To identify how and to what extent people accessing alcohol and other drug services have been involved in the development of satisfaction and experience measures to date.	Scoping review	This scoping review is part of a broader codesign project that involves a partnership between the peak organisation for AOD services and the peerâ€based AOD consumer organisation in the Australian Capital Territory, Australia. These organisations are working closely together to engage with AOD service users, service providers and policy makers in this codesign project. As such, the Executive Dir…	Y	N	N	1	1	N	N	N	Y	Australia	06 Mental, behavioural or neurodevelopmental disorders	RED
44826	vanderWeide 2023	Evidence synthesis	To explore what is known in literature on autonomy support interventions for people with dementia in nursing homes	Realist review	Finally, to obtain full relevant data, we included an expert panel. Our expert panel consisted of representatives of relevant stakeholders: close relations of clients from two nursing homes (a son and a daughter), as well as experts that were selected due to their expertise in dementia, long-term care practice and/or public health. After collectingand analyzing the data, the expert panel was cons…	Y	Y	Y	U	2	N	N	N	Y	Netherlands	06 Mental, behavioural or neurodevelopmental disorders	AMBER
44725	Vat 2020	Evidence synthesis	To review the literature on monitoring and evaluation of patient engagement, with a focus on indicators and methods.	Scoping review	items recommended by consortium partners and external stakeholders were added manually Consultation and validation The preliminary results of the review were presented and discussed during a PARADIGM meeting held in London, 18 July 2018. This session provided valuable input on how best to present and categorize the results. Participants in the meeting included representatives from patient organiz…	Y	Y	Y	U	U	N	N	N	Y	UK	Research methods	AMBER
44841	Veroniki 2023	Evidence synthesis	To systematically assess the efficacy of sustainability of knowledge translation [KT] intervention for chronic disease management [CDM] end-users with comorbid conditions including older patients, their caregivers, health and policy-decision makers on healthcare outcomes (including quality of life [QOL] and quality of care [QOC]) at least 1 year after CDM intervention implementation or the termin…	Systematic review of intervention effectiveness (with or without meta-analysis)	Knowledge user engagement We enhanced systematic review conduct by employing an integrated KT approach [4] from project onset via estab- lished partnerships with 17 knowledge users, including one patient partner (KT), one funder (DAC), one poli- cymaker (AE), 11 international KT researchers (BRH, IDG, JES, JM, JP, LRD, LS, PPG, RCB, WI, TVdW) and four clinicians (BH, FL, HTS, SES). The knowledge …	Y	Y	Y	17	1	Y	N	Y	Y	Canada	Focus is on an INTERVENTION (rather than a specific population)	AMBER
44902	Vinogradov 2023	Evidence synthesis	To synthesise qualitative evidence related to barriers and facilitators of adherence to low-dose aspirin [LDA] in pregnancy	Meta-ethnography	A systematic review and meta-ethnography of qualitative research was co-produced by representatives from charities, public, clinical and academic members. Co-production activities were facilitated by the nominal group technique followed by structured group discussions. Use of the co-production approach is expected to streamline the intervention development process as key stakeholders were activel…	Y	Y	Y	U	U	U	U	U	U	UK	18 Pregnancy, childbirth or the puerperium	RED
7894	Visvanathan 2019	Report of guideline / recommendation	To update the ASCO guideline on pharmacologic interventions for breast cancer risk reduction and provide guidance on clinical issues that arise when deciding to use endocrine therapy for breast cancer risk reduction.	Systematic review of intervention effectiveness (with or without meta-analysis)	The approach relies on targeted literature searching and the expertise of ASCO guideline panel members to identify signals. For this focused update, a single phase III randomized trial provided the signal. This yystematic review-based guideline product was developed by a multidisciplinary Expert Panel (Appendix Table A1, online only), which included a patient representative and ASCO guidelines st…	Y	Y	Y	15	1	Y	Y	Y	Y	USA	02 Neoplasms	AMBER
22393	Waldron 2020	Evidence synthesis	To undertake a realist review of carer-led oral hygiene interventions for people with intellectual disabilities.	Realist review	As time was limited, the candidate theories were initially developed with input from an easily accessible panel of local experts (oral healthcare professionals who had implemented or been part of a relevant intervention and who had first-hand experience with carers of people with intellectual disabilities) via phone and face-to-face interviews. Significant redrafting, development and iteration of…	N	Y	U	16	0	U	U	U	U	Ireland	06 Mental, behavioural or neurodevelopmental disorders	AMBER
44741	Walker 2021	Description of involvement in ES	To describe and reflect on the methods and influence of involvement of young people with lived experience within a complex evidence synthesis.	Other: evidence synthesis entailed a qualitative systematic review, a quantitative systematic review and an overarching synthesis on interventions intending to improve the mental health of CYP living with long-term physical conditions	Eight young people joined the CYPAG (Children and Young People's Advisory Group). The CYPAG met face to face on four occasions during the project with indi- viduals continuing to contribute to dissemination following report submission. . The CYPAG greatly contributed to the team's understanding and appreciation of the wider context of the research.	Y	N	N	8	8	Y	N	N	Y	UK	06 Mental, behavioural or neurodevelopmental disorders	GREEN
11195	Walsh 2021	Evidence synthesis	To map how social media is used by health services, providers and consumers to contribute to service design or quality improvement [QI] activities.	Scoping review	An advisory committee of stakeholders provided guidance throughout the review. Stakeholder involvement in the co-production of this scoping review This review has been guided by the involvement of an advisory committee of stakeholders, which includes three healthcare consumers and three healthcare providers in clinical and non-clinical roles. Arksey and Oâ€™Malley advocate for the use of a consul…	Y	Y	N	6	3	Y	N	Y	Y	Australia	Focus is on an INTERVENTION (rather than a specific population)	AMBER
44881	Walsh 2022	Evidence synthesis	To examine patient-centered care in the emergency department to better understand how emergency departments undertake this method	Meta-ethnography	We used stakeholder and patient engagement to consult with clinicians, subject-matter experts, patient partners, and community organizations to determine patient needs. Patient and public involvement To better understand current and previous experiences of patients in the ED, we undertook patient engagement ini- tiatives [20]. By involving patient partners, the research in question becomes more p…	Y	Y	Y	U	U	Y	N	Y	Y	Canada	Focus is on an INTERVENTION (rather than a specific population)	AMBER
44924	Walsh 2022	Evidence synthesis	To explore the benefits, risks, barriers and enablers for using social media as a tool for stakeholder engagement in health service design and/or QI [quality improvement]	Scoping review	A committee of stakeholders provided input on research questions, data analysis and key findings. This review was guided by the involvement of an advisory committee of three health- care consumers and three healthcare service providers. Members of the advisory had professional and/or lived experience in palliative care, mental health, ICU and critical care, transplantation, chronic disease, consu…	Y	Y	N	6	3	Y	Y	Y	Y	Australia	24 Factors influencing health status or contact with health services	GREEN
44815	Wang 2023	Evidence synthesis / Methods paper	To answer (i) what activities have youth with neurodisabilities and their families been engaged in as part of evidence syntheses and (ii) what were the outcomes of that engagement?	Scoping review	The research question was developed through consultation with a McMaster University Health Sciences Library Librarian and two expert researchers who have experience with engaging youth with disabil- ities, siblings and parents in childhood disability research. The data extraction form was developed through consultation with two parents of youth with disabilities (MGB, CG) who provided per- specti…	Y	N	Y	4	2	Y	N	Y	Y	Canada	Research methods	GREEN / Methods paper
44748	Warner 2021	Evidence synthesis	To explore the current available evidence to synthesize the various interventions aimed at improving psychological adjustment in individuals with a BRCA1 or BRCA2 pathogenic genetic variant, with a secondary aim of summarizing the theories utilized in intervention design	Systematic review of intervention effectiveness (with or without meta-analysis)	A Public and Patient Involvement (PPI) Panel of six individuals with a BRCA1/2 pathogenic variant provided input on the terminology used and dissemination of the review. This review incorporated the involvement of a PPI panel who provided input on the communication and dissemination of review findings. A PPI panel of six individuals with a BRCA1/2 pathogenic variant pro- vided input on the dissem…	Y	N	N	14	14	N	N	N	Y	Ireland	02 Neoplasms	AMBER
44936	Warraitch 2024	Evidence synthesis	To consolidate the reviewâ€level evidence on the barriers to meaningful involvement of adolescents in health research	Other: Umbrella review of reviews	2.7 | Involvement of adolescents in the review Adolescents aged 18â€“24 years were involved at multiple stages of this review as advisors and coâ€researchers. Of these, three coâ€ researchers and five advisors were female while two coâ€researchers and seven advisors were male. The coâ€researchers reviewed the protocol (D. B., M. L., P. C.), screened 25% of the articles at title and abstract s…	Y	N	N	17	17	Y	N	Y	Y	Ireland	Research methods	AMBER
44879	Watson 2023	Evidence synthesis	This scoping review aims to identify the psychoeducational interventions utilised with people with complex communication needs, any adaptations to improve communication access, and outcomes for this population.	Scoping review	In this review we considered consultation as a means of giving social validation to our findings.... Following preliminary thematic analysis to identify psychoeducational interventions and communication accommodations, consultation were held with stakeholders from three populations....Stakeholder interviews were conducted with ethical approval.... Stakeholders were recruited via emails containing…	Y	Y		6	4	N	N	N	Y	Australia	Focus is on an INTERVENTION (rather than a specific population)	GREEN
44913	Watson 2023	Evidence synthesis	To establish the thoughts, feelings and experiences of people with gout, partners and healthcare professionals about gout, to identify barriers and facilitators to behaviours relating to lifestyle change (diet, alcohol, and physical activity) in people living with gout	Scoping review	Themes were identified within the results of included qualitative studies using thematic synthesis (coding text in the results and then developing themes) and were discussed with both a stakeholder community of practice (COP) group and a patient and public involvement and engagement (PPIE) group Themes identified in the scoping review are presented in Table 1 and were corroborated with COP and PP…	Y	U	U	U	U	U	U	U	U	UK	04 Diseases of the immune system	RED
5683	Weich 2020	Evidence synthesis	To identify and synthesise evidence-based patient experience themes relevant to mental health inpatient care	Mixed method evidence synthesis	Patient and public involvement team Draft themes from the scoping review were presented to the PPIT to ensure face and content validity and to discuss gaps in the research (21 September 2016). The PPIT comprised 10 people with experience of inpatient care or caring for someone who had been an inpatient and who had been recruited by the MHF. Members of the PPIT were invited to two consultation mee…	Y	N	N	16	10	N	N	N	Y	UK	06 Mental, behavioural or neurodevelopmental disorders	AMBER
44747	Welch 2021	Evidence synthesis	To understand the personal and contextual influences of how social selfâ€management support (SSMS) practices are selected and established in the everyday lives of people with COPD.	Meta-ethnography	Patient or Public Contribution: The findings and model were presented to the longâ€term conditions patient and public involvement group. The manuscript is coauthored by a public representative. Public collaboration was sought to review the language and acces- sibility of the manuscript and the realâ€world applicability of the findings. The NIHR ARC Wessex longâ€term conditions (LTCs) patient a…	Y	N	N	6	6	N	N	N	Y	UK	12 Diseases of the respiratory system	GREEN
44896	Westby 2023	Evidence synthesis	To identify different types of virtual wards, and to develop explanations for how and why virtual wards could deliver effective frailty management	Realist review	Information on how and why virtual wards might â€˜workâ€™ was extracted and synthesised in two rounds with input from clinicians and patient/public contributors, generating 12 hypothesised context-mechanism-outcome configurations. Stakeholders were engaged in two stages. Initially, we presented a diagram of the patient pathway (Figure 1) to one clinician and two public contributors, requesting fe…	Y	Y	N	11	7	U	U	U	U	UK	24 Factors influencing health status or contact with health services	RED
44839	White 2023	Evidence synthesis	To understand how individual, clinical team and organisational factors influence the decisions that people with Motor neuron disease [pwMND] make about gastrostomy and ventilation	Qualitative evidence synthesis (any other approach)	Patient or Public Contribution: The lead author collaborated with several patient and participant involvement (PPI) groups with regards to the conceptualisation and design of this project. Decisions that have been influenced by discussions with multiple PPI panels include widening the scope of decisions about ventilation in addition to gastrostomy placement and the perceptions of all stakeholders…	Y	U	U	U	U	U	U	U	U	UK	Other: motor neuron disease	RED
35949	Williams 2016	Evidence synthesis	This evidence review was conducted to understand how and why workforce development interventions can improve the skills and care standards of support workers in older peopleâ€™s services	Realist review	Reflecting the importance of stakeholder engagement in realist reviews, we linked with a number of managers, nurses, educators, commissioners and older peopleâ€™s representatives in elaborating the study context, refining the review questions, contributing to programme theory development and interpreting the evidence. We conducted a workshop in which stakeholders con- tributed to developing the s…	Y	Y	U	U	U	Y	N	N	Y	UK	Focus is on an INTERVENTION (rather than a specific population)	AMBER
35535	Winget 2016	Evidence synthesis	To assess current recommendations for the screening of depressive symptoms after Spinal Cord injury [SCI]	Scoping review	Results were reviewed by an expert panel composed of SCI clinicians, researchers, and community advocates.	Y	Y	Y	U	U	U	U	U	U	USA	06 Mental, behavioural or neurodevelopmental disorders	RED
44939	Wood 2024	Evidence synthesis	To explore and understand the behavioural mechanisms by which therapeutic exercise creates change in outcomes of adherence, engagement and clinical outcomes for patients with LBP [low back pain].	Realist review	We developed initial programme theories, modified with input from a steering group (experts, n=5), stakeholder group (patients and clinicians, n=10) Stakeholder group meetings included patients with lived experience of LBP, exercise prescribers (physiotherapists and personal trainers), and a behaviour change expert (see protocol for more information) The stakeholder group was recruited using adve…	Y	Y	Y	15	4	Y	N	Y	Y	UK	15 Diseases of the musculoskeletal system or connective tissue	AMBER
44927	Zarshenas 2023	Evidence synthesis / Methods paper	To conduct a scoping review of existing lay summary [LS] guidance specific to recommended LS characteristics (i.e., what LSs should look like) and writing processes (i.e., how best to write a LS)	Scoping review	This project was a patient and public partner (PPP)-initiated topic co-led by a PPP and a researcher. The team was supported by three additional PPPs and four researchers. Patient and public partners involvement This project was conceived and initiated by a PPP (JM) and funded by the Strategy for Patient-Oriented Research-Evidence Alliance (SPOR-EA) [21]. The topic of LSs was submitted by our PPP…	Y	N	Y	16	12	Y	Y	Y	Y	Canada	Research methods	GREEN / Methods paper
44850	Zhang 2023	Evidence synthesis	To synthesise the experiences and preferences of prostate cancer patients for web-based PA applications, thereby providing a basis for the construction of intervention programs tailored to the needs of patients	Qualitative evidence synthesis (any other approach)	In the early stages of the study, objectives and subsequent findings were presented and discussed in a meeting with a reference group that represented patients, health professionals and the public	Y	Y	Y	U	U	U	U	U	U	China	02 Neoplasms	RED
44800	Zhao 2022	Evidence synthesis	To understand how and under what circumstances decision coaching works for people making healthcare decisions	Realist review	For our realist review, we set up a project executive group (JZ, JJ, DS) and a stakeholder group (JF, SK, AR, SD, YA, LB, GH,MS) from six countries (i.e., Australia, Canada, China, Denmark, Germany, Japan, Norway) with a healthcare consumer (MS), all of whom have vari-able experiences in decision coaching (Additional file 1: Appendix A). Our team members included healthcare professionals who prov…	Y	Y	Y	8	1	Y	Y	Y	Y	Australia, Canada, China, Denmark, Germany, Japan, Norway	24 Factors influencing health status or contact with health services	GREEN
44733	Zibrowski 2021	Evidence synthesis	To develop theory regarding how academic researchers support and sustain patient engagement in patient-oriented research	Realist review	Stakeholder team and research question development In January 2019, a 12-member stakeholder team met to discuss, and prioritize, potential patient-oriented re- search topics to explore with a realist review [23]. Team members brought expertise in health services research, lived illness experience, patient care, patient-oriented re- search, policy-making, qualitative inquiry, and realist re- searc…	Y	Y	Y	12	3	Y	Y	Y	Y	Canada	Research methods	GREEN

## Sheet: references to included studies
Covidence #	Primary or additional reference	Study	Title	Authors	Published Year	Journal	Volume	Issue	Pages	Accession Number	DOI	Ref
#18610	Primary	Abdelhamid 2016	Effectiveness of interventions to directly support food and drink intake in people with dementia: systematic review and meta-analysis.	Abdelhamid, Asmaa; Bunn, Diane; Copley, Maddie; Cowap, Vicky; Dickinson, Angela; Gray, Lucy; Howe, Amanda; Killett, Anne; Lee, Jin; Li, Francesca; Poland, Fiona; Potter, John; Richardson, Kate; Smithard, David; Fox, Chris; Hooper, Lee	2016	BMC geriatrics	16	100968548	26-		https://dx.doi.org/10.1186/s12877-016-0196-3
#44804	Primary	Abdul-Fatah 2022	Mitochondrial disease registries worldwide: A scoping review.	Abdul-Fatah, Ammanie; Esmaeilisaraji, Leila; Juan, Crisel Mae; Holcik, Martin	2022	PloS one	17	10	e0276883-		https://dx.doi.org/10.1371/journal.pone.0276883
#15254	Primary	Abrahamson 2021	Realist evaluation of Autism ServiCe Delivery (RE-ASCeD): which diagnostic pathways work best, for whom and in what context? Findings from a rapid realist review.	Abrahamson, Vanessa; Zhang, Wenjing; Wilson, Patricia M; Farr, William; Reddy, Venkat; Parr, Jeremy; Peckham, Anna; Male, Ian	2021	BMJ open	11	12	e051241-		https://dx.doi.org/10.1136/bmjopen-2021-051241
#44745	Primary	Abrams 2021	Lost in reviews: Looking for the involvement of stakeholders, patients, public and other non-researcher contributors in realist reviews.	Abrams, Ruth; Park, Sophie; Wong, Geoff; Rastogi, Juhi; Boylan, Anne-Marie; Tierney, Stephanie; Petrova, Mila; Dawson, Shoba; Roberts, Nia	2021	Research synthesis methods	12	2	239-247		https://dx.doi.org/10.1002/jrsm.1459
#23878	Primary	Acres 2019	Carer perspectives of people diagnosed with borderline personality disorder: A scoping review of emergency care responses.	Acres, Kristy; Loughhead, Mark; Procter, Nicholas	2019	Australasian Emergency Care	22	1	34-41		10.1016/j.auec.2018.12.001
#44831	Primary	Adams 2023	Strengthening open disclosure after incidents in maternity care: a realist synthesis of international research evidence.	Adams, Mary; Hartley, Julie; Sanford, Natalie; Heazell, Alexander Edward; Iedema, Rick; Bevan, Charlotte; Booker, Maria; Treadwell, Maureen; Sandall, Jane	2023	BMC health services research	23	1	285-		https://dx.doi.org/10.1186/s12913-023-09033-2
#44865	Primary	Adams 2023	International evidence on lived experiences of trauma during homelessness and effects on mental health including substance use: a co-produced qualitative systematic review.	Adams, Emma A; Aquino, Maria Raisa Jessica; Bartle, Victoria; Brennan-Tovey, Kerry; Kennedy, Joanne; Koehne, Sophie; McGrath, Joanne; Ogden, Margaret; Parker, Jeff; Thirkle, Steven; Kaner, Eileen; Ramsay, Sheena E	2023	Lancet (London, England)	402 Suppl 1	2985213r, l0s, 0053266	S18-		https://dx.doi.org/10.1016/S0140-6736(23)02075-5
#44931	Primary	Adams 2023	International evidence on lived experiences of trauma during homelessness and effects on mental health including substance use: a co-produced qualitative systematic review	Adams, E.A.; Aquino, M.R.J.; Bartle, V.; Brennan-Tovey, K.; Kennedy, J.; Koehne, S.; McGrath, J.; Ogden, M.; Parker, J.; Thirkle, S.; Kaner, E.; Ramsay, S.E.	2023	Lancet (London, England)	402		S18-		10.1016/S0140-6736(23)02075-5
#44838	Primary	Agyei-Manu 2023	The benefits, challenges, and best practice for patient and public involvement in evidence synthesis: A systematic review and thematic synthesis.	Agyei-Manu, Eldad; Atkins, Nadege; Lee, Bohee; Rostron, Jasmin; Dozier, Marshall; Smith, Maureen; McQuillan, Ruth	2023	Health expectations : an international journal of public participation in health care and health policy	26	4	1436-1452		https://dx.doi.org/10.1111/hex.13787
#13166	Primary	Ahluwalia 2018	A Systematic Review in Support of the National Consensus Project Clinical Practice Guidelines for Quality Palliative Care, Fourth Edition.	Ahluwalia, Sangeeta C; Chen, Christine; Raaen, Laura; Motala, Aneesa; Walling, Anne M; Chamberlin, Margaret; O'Hanlon, Claire; Larkin, Jody; Lorenz, Karl; Akinniranye, Olamigoke; Hempel, Susanne	2018	Journal of pain and symptom management	56	6	831-870		https://dx.doi.org/10.1016/j.jpainsymman.2018.09.008
#18644	Primary	Ahmed 2016	Summary of Glaucoma Diagnostic Testing Accuracy: An Evidence-Based Meta-Analysis.	Ahmed, Saad; Khan, Zainab; Si, Francie; Mao, Alex; Pan, Irene; Yazdi, Fatemeh; Tsertsvadze, Alexander; Hutnik, Cindy; Moher, David; Tingey, David; Trope, Graham E; Damji, Karim F; Tarride, Jean-Eric; Goeree, Ron; Hodge, William	2016	Journal of clinical medicine research	8	9	641-9		https://dx.doi.org/10.14740/jocmr2643w
#36605	Primary	Akparibo 2017	Recovery, relapse, and episodes of default in the management of acute malnutrition in children in humanitarian emergencies: A systematic review	Akparibo R.; Booth A.; Lee A.C.K.	2017	Annals of Nutrition and Metabolism	71	Supplement 2	358-		https://dx.doi.org/10.1159/000480486
#44732	Primary	Anderson 2021		Anderson, Rob; Booth, Andrew; Eastwood, Alison; Rodgers, Mark; Shaw, Liz; Thompson Coon, Jo; Briscoe, Simon; Cantrell, Anna; Chambers, Duncan; Goyder, Elizabeth; Nunns, Michael; Preston, Louise; Raine, Gary; Thomas, Sian	2021				-		https://dx.doi.org/10.3310/hsdr09150
#13711	Primary	Anker 2021	Executive Summary of the American Radium Society Appropriate Use Criteria for Operable Esophageal and Gastroesophageal Junction Adenocarcinoma: Systematic Review and Guidelines.	Anker, Christopher J; Dragovic, Jadranka; Herman, Joseph M; Bianchi, Nancy A; Goodman, Karyn A; Jones, William E 3rd; Kennedy, Timothy J; Kumar, Rachit; Lee, Percy; Russo, Suzanne; Sharma, Navesh; Small, William; Suh, W Warren; Tchelebi, Leila T; Jabbour, Salma K	2021	International journal of radiation oncology, biology, physics	109	1	186-200		https://dx.doi.org/10.1016/j.ijrobp.2020.08.050
#44714	Primary	Arnstein 2020	Patient involvement in preparing health research peer-reviewed publications or results summaries: a systematic review and evidence-based recommendations.	Arnstein, Lauri; Wadsworth, Anne Clare; Yamamoto, Beverley Anne; Stephens, Richard; Sehmi, Kawaldip; Jones, Rachel; Sargent, Arabella; Gegeny, Thomas; Woolley, Karen L	2020	Research involvement and engagement	6	101708164	34-		https://dx.doi.org/10.1186/s40900-020-00190-w
#44803	Primary	Arntsen 2022	Patient-centered health technology assessment: a perspective on engagement in health technology assessment by three patient organizations and a health technology assessment body.	Arntsen, Kathleen A; Blount, Linda G; Dickerson, Bradley J; Koola, Catherine P; Venable, Yvette; Wildman, Patrick	2022	International journal of technology assessment in health care	38	1	e76-		https://dx.doi.org/10.1017/S0266462322000587
#38708	Primary	Aschmann 2020	Informing Patient-Centered Care Through Stakeholder Engagement and Highly Stratified Quantitative Benefit-Harm Assessments	Aschmann H.E.; Boyd C.M.; Robbins C.W.; Chan W.V.; Mularski R.A.; Bennett W.L.; Sheehan O.C.; Wilson R.F.; Bayliss E.A.; Leff B.; Armacost K.; Glover C.; Maslow K.; Mintz S.; Puhan M.A.	2020	Value in Health	23	5	616-624		https://dx.doi.org/10.1016/j.jval.2019.11.007
#20394	Primary	Aslam 2017	Intervention Now to Eliminate Repeat Unintended Pregnancy in Teenagers (INTERUPT): a systematic review of intervention effectiveness and cost-effectiveness, and qualitative and realist synthesis of implementation factors and user engagement.	Aslam, Rabeea'h W; Hendry, Maggie; Booth, Andrew; Carter, Ben; Charles, Joanna M; Craine, Noel; Edwards, Rhiannon Tudor; Noyes, Jane; Ntambwe, Lupetu Ives; Pasterfield, Diana; Rycroft-Malone, Jo; Williams, Nefyn; Whitaker, Rhiannon	2017	BMC medicine	15	1	155-		https://dx.doi.org/10.1186/s12916-017-0904-7
#44761	Primary	Backhouse 2016	Older care-home residents as collaborators or advisors in research: a systematic review.	Backhouse, Tamara; Kenkmann, Andrea; Lane, Kathleen; Penhale, Bridget; Poland, Fiona; Killett, Anne	2016	Age and ageing	45	3	337-45		https://dx.doi.org/10.1093/ageing/afv201
#44875	Primary	Bacon 2023	At the Edge of Care: A Systematic Review and Thematic Synthesis of Parent and Practitioner Views and Experiences of Support for Parents with Mental Health Needs and Children's Social Service Involvement.	Bacon, Georgia; Sweeney, Angela; Batchelor, Rachel; Grant, Claire; Mantovani, Nadia; Peter, Sarah; Sin, Jacqueline; Lever Taylor, Billie	2023	Health & Social Care in the Community			1933-01-01		10.1155/2023/6953134
#44915	Primary	Bain 2023	A realist review of inpatient insulin selfadministration policy interventions for people with diabetes in hospital	Bain A.; Babar Z.U.D.; Kavanagh S.	2023	International Journal of Pharmacy Practice	31	Supplement 1	i27-i28	641262496	https://dx.doi.org/10.1093/riad021.032
#7851	Primary	Baines 2019	Patient and public involvement in the design, administration and evaluation of patient feedback tools, an example in psychiatry: a systematic review and critical interpretative synthesis.	Baines, Rebecca; Donovan, John; Regan de Bere, Sam; Archer, Julian; Jones, Ray	2019	Journal of health services research & policy	24	2	130-142		https://dx.doi.org/10.1177/1355819618811866
#44704	Additional	Baines 2022	Meaningful patient and public involvement in digital health innovation, implementation and evaluation: A systematic review.	Baines, Rebecca; Bradwell, Hannah; Edwards, Katie; Stevens, Sebastian; Prime, Samantha; Tredinnick-Rowe, John; Sibley, Miles; Chatterjee, Arunangsu	2022	Health expectations : an international journal of public participation in health care and health policy		dzo, 9815926	-		https://dx.doi.org/10.1111/hex.13506
#44928	Primary	Bajgain 2023	Patient-reported experiences and outcomes of virtual care during COVID-19: a systematic review	Bajgain, B.; Rabi, S.; Ahmed, S.; Kiryanova, V.; Fairie, P.; Santana, M.J.	2023	Journal of Patient-Reported Outcomes	7	1	-		10.1186/s41687-023-00659-8
#12907	Primary	Bakaki 2018	A transdisciplinary team approach to scoping reviews: the case of pediatric polypharmacy.	Bakaki, Paul M; Staley, Jennifer; Liu, Rujia; Dawson, Neal; Golchin, Negar; Horace, Alexis; Johnson, Hannah; Waldron, Jennifer; Winterstein, Almut; Kleinman, Lawrence C; Bolen, Shari D	2018	BMC medical research methodology	18	1	102-		https://dx.doi.org/10.1186/s12874-018-0560-4
#44814	Primary	Bansal 2022	Understanding ethnic inequalities in mental healthcare in the UK: A meta-ethnography.	Bansal, Narinder; Karlsen, Saffron; Sashidharan, Sashi P; Cohen, Rachel; Chew-Graham, Carolyn A; Malpass, Alice	2022	PLoS medicine	19	12	e1004139-		https://dx.doi.org/10.1371/journal.pmed.1004139
#10314	Primary	Barad 2022	Percutaneous Interventional Strategies for Migraine Prevention: A Systematic Review and Practice Guideline.	Barad, Meredith; Ailani, Jessica; Hakim, Sameh M; Kissoon, Narayan R; Schuster, Nathaniel M	2022	Pain medicine (Malden, Mass.)	23	1	164-188		https://dx.doi.org/10.1093/pm/pnab236
#19707	Primary	Bartley 2017	HER2 Testing and Clinical Decision Making in Gastroesophageal Adenocarcinoma: Guideline From the College of American Pathologists, American Society for Clinical Pathology, and the American Society of Clinical Oncology.	Bartley, Angela N; Washington, Mary Kay; Colasacco, Carol; Ventura, Christina B; Ismaila, Nofisat; Benson, Al B 3rd; Carrato, Alfredo; Gulley, Margaret L; Jain, Dhanpat; Kakar, Sanjay; Mackay, Helen J; Streutker, Catherine; Tang, Laura; Troxell, Megan; Ajani, Jaffer A	2017	Journal of clinical oncology : official journal of the American Society of Clinical Oncology	35	4	446-464		https://dx.doi.org/10.1200/JCO.2016.69.4836
#19707	Additional	Bartley 2017	HER2 Testing and Clinical Decision Making in Gastroesophageal Adenocarcinoma: Guideline From the College of American Pathologists, American Society for Clinical Pathology, and American Society of Clinical Oncology.	Bartley, Angela N; Washington, Mary Kay; Ventura, Christina B; Ismaila, Nofisat; Colasacco, Carol; Benson, Al B 3rd; Carrato, Alfredo; Gulley, Margaret L; Jain, Dhanpat; Kakar, Sanjay; Mackay, Helen J; Streutker, Catherine; Tang, Laura; Troxell, Megan; Ajani, Jaffer A	2016	Archives of pathology & laboratory medicine	140	12	1345-1363
#19707	Additional	Bartley 2017	HER2 Testing and Clinical Decision Making in Gastroesophageal Adenocarcinoma: Guideline From the College of American Pathologists, American Society for Clinical Pathology, and American Society of Clinical Oncology.	Bartley, Angela N; Washington, Mary Kay; Ventura, Christina B; Ismaila, Nofisat; Colasacco, Carol; Benson, Al B 3rd; Carrato, Alfredo; Gulley, Margaret L; Jain, Dhanpat; Kakar, Sanjay; Mackay, Helen J; Streutker, Catherine; Tang, Laura; Troxell, Megan; Ajani, Jaffer A	2016	American journal of clinical pathology	146	6	647-669		https://dx.doi.org/10.1093/ajcp/aqw206
#19707	Additional	Bartley 2017	HER2 Testing and Clinical Decision Making in Gastroesophageal Adenocarcinoma.	Bartley, Angela N.; Washington, Mary Kay; Ventura, Christina B.; Ismaila, Nofisat; Colasacco, Carol; Benson III, Al B.; Carrato, Alfredo; Gulley, Margaret L.; Jain, Dhanpat; Kakar, Sanjay; Mackay, Helen J.; Streutker, Catherine; Tang, Laura; Troxell, Megan; Ajani, Jaffer A.	2016	Archives of Pathology & Laboratory Medicine	140	12	1345-1363		10.5858/arpa.2016-0331-CP
#44938	Primary	BartolomeuPires 2024	Person-centred integrated care for people living with Parkinson's, Huntington's and Multiple Sclerosis: A systematic review	Bartolomeu Pires, S.; Kunkel, D.; Kipps, C.; Goodwin, N.; Portillo, M.C.	2024	Health Expectations	27	1	-		10.1111/hex.13948
#14961	Primary	Batchelor 2021	A Systematic Review of Child Health and Developmental Outcomes Associated with Low Birthweight and/or Small for Gestational Age in Indigenous Children from Australia, Canada and New Zealand.	Batchelor, Madeleine; Brown, Stephanie J; Glover, Karen; Gartland, Deirdre	2021	International journal of environmental research and public health	18	23	-		https://dx.doi.org/10.3390/ijerph182312669
#44890	Primary	Baumgartner 2022	Staggered steps: determining the impact of multiple sclerosis (MS) On lower limb health through scoping review and public and patient involvement	Baumgartner A.; MacGilchrist C.; McIntosh C.	2022	Multiple Sclerosis Journal	28	3 Supplement	898-	639568178	https://dx.doi.org/10.1177/13524585221123682
#10714	Primary	Baxter 2022	Adjuvant Therapy for Stage II Colon Cancer: ASCO Guideline Update.	Baxter, Nancy N; Kennedy, Erin B; Bergsland, Emily; Berlin, Jordan; George, Thomas J; Gill, Sharlene; Gold, Philip J; Hantel, Alex; Jones, Lee; Lieu, Christopher; Mahmoud, Najjia; Morris, Arden M; Ruiz-Garcia, Erika; You, Y Nancy; Meyerhardt, Jeffrey A	2022	Journal of clinical oncology : official journal of the American Society of Clinical Oncology	40	8	892-910		https://dx.doi.org/10.1200/JCO.21.02538
#44753	Primary	Bayliss 2016	Patient involvement in a qualitative meta-synthesis: lessons learnt.	Bayliss, Kerin; Starling, Bella; Raza, Karim; Johansson, Eva C; Zabalan, Codruta; Moore, Susan; Skingle, Diana; Jasinski, Tiina; Thomas, Susan; Stack, Rebecca	2016	Research involvement and engagement	2	101708164	18-		https://dx.doi.org/10.1186/s40900-016-0032-0
#44776	Primary	Beames 2021	A New Normal: Integrating Lived Experience Into Scientific Data Syntheses	Beames J.R.; Kikas K.; O'Gradey-Lee M.; Gale N.; Werner-Seidler A.; Boydell K.M.; Hudson J.L.	2021	Frontiers in Psychiatry	12	(Beames, Kikas, O'Gradey-Lee, Gale, Werner-Seidler, Boydell, Hudson) Black Dog Institute, University of New South Wales, Sydney, NSW, Australia	763005-		https://dx.doi.org/10.3389/fpsyt.2021.763005
#44711	Primary	Bennett 2020		Bennett, Wendy L.; Pitts, Samantha; Aboumatar, Hanan; Sharma, Ritu; Smith, Brandon M.; Das, Asar; Day, Jeff; Holzhauer, Katherine; Bass, Eric B.	2020				-
#44823	Primary	Bergin 2023	The nature and impact of patient and public involvement in cancer prevention, screening and early detection research: A systematic review.	Bergin, Rebecca J; Short, Camille E; Davis, Nikki; Marker, Julie; Dawson, Maria Teresa; Milton, Shakira; McNamara, Mairead; Druce, Paige; Milley, Kristi; Karnchanachari, Napin; Skaczkowski, Gemma	2023	Preventive medicine	167	pm4, 0322116	107412-		https://dx.doi.org/10.1016/j.ypmed.2022.107412
#44750	Primary	Blom 2016		Blom, Ashley W; Artz, Neil; Beswick, Andrew D; Burston, Amanda; Dieppe, Paul; Elvers, Karen T; Gooberman-Hill, Rachael; Horwood, Jeremy; Jepson, Paul; Johnson, Emma; Lenguerrand, Erik; Marques, Elsa; Noble, Sian; Pyke, Mark; Sackley, Catherine; Sands, Gina; Sayers, Adrian; Wells, Victoria; Wylde, Vikki	2016				-		https://dx.doi.org/10.3310/pgfar04120
#23696	Primary	Blundell 2019	Reviewing the extent of rural and remote considerations in elder abuse policy: A scoping review.	Blundell, Barbara; Warren, Amy	2019	Australian Journal of Rural Health	27	4	351-357		10.1111/ajr.12549
#44744	Primary	Boden 2021	Patient partners' perspectives of meaningful engagement in synthesis reviews: A patient-oriented rapid review.	Boden, Catherine; Edmonds, Anne Marie; Porter, Tom; Bath, Brenna; Dunn, Kate; Gerrard, Angie; Goodridge, Donna; Stobart, Christine	2021	Health expectations : an international journal of public participation in health care and health policy	24	4	1056-1071		https://dx.doi.org/10.1111/hex.13279
#44937	Primary	Bowness 2024	Participatory research with carers: A systematic review and narrative synthesis	Bowness, B.; Henderson, C.; Akhter Khan, S.C.; Akiba, M.; Lawrence, V.	2024	Health Expectations	27	1	-		10.1111/hex.13940
#10608	Primary	Brat 2022	Molecular Biomarker Testing for the Diagnosis of Diffuse Gliomas.	Brat, Daniel J; Aldape, Kenneth; Bridge, Julia A; Canoll, Peter; Colman, Howard; Hameed, Meera R; Harris, Brent T; Hattab, Eyas M; Huse, Jason T; Jenkins, Robert B; Lopez-Terrada, Dolores H; McDonald, William C; Rodriguez, Fausto J; Souter, Lesley H; Colasacco, Carol; Thomas, Nicole E; Yount, Michelle Hawks; van den Bent, Martin J; Perry, Arie	2022	Archives of pathology & laboratory medicine	146	5	547-574		https://dx.doi.org/10.5858/arpa.2021-0295-CP
#10608	Additional	Brat 2022	Molecular Biomarker Testing for the Diagnosis of Diffuse Gliomas: Guideline From the College of American Pathologists in Collaboration With the American Association of Neuropathologists, Association for Molecular Pathology, and Society for Neuro-Oncology.	Brat, Daniel J.; Aldape, Kenneth; Bridge, Julia A.; Canoll, Peter; Colman, Howard; Hameed, Meera R.; Harris, Brent T.; Hattab, Eyas M.; Huse, Jason T.; Jenkins, Robert B.; Lopez-Terrada, Dolores H.; McDonald, William C.; Rodriguez, Fausto J.; Souter, Lesley H.; Colasacco, Carol; Thomas, Nicole E.; Hawks Yount, Michelle; van den Bent, Martin J.; Perry, Arie	2022	Archives of Pathology & Laboratory Medicine	146	5	547-574		10.5858/arpa.2021-0295-CP
#38721	Primary	Brighton 2020	Improving exercise-based interventions for people living with both COPD and frailty: A realist review	Brighton L.J.; Evans C.J.; Man W.D.C.; Maddocks M.	2020	International Journal of COPD	15	(Brighton, Evans, Maddocks) Cicely Saunders Institute of Palliative Care, Policy and Rehabilitation, King's College London, London, United Kingdom(Evans) Brighton General Hospital, Sussex Community NHS Foundation Trust, Brighton, United Kingdom(Man) Natio	841-855		https://dx.doi.org/10.2147/COPD.S238680
#44801	Primary	Browne 2022	The application and reporting of motivational interviewing in managing adolescent obesity: A scoping review and stakeholder consultation.	Browne, Nadia E; Newton, Amanda S; Gokiert, Rebecca; Holt, Nicholas L; Gehring, Nicole D; Perez, Arnaldo; Ball, Geoff D C	2022	Obesity reviews : an official journal of the International Association for the Study of Obesity	23	11	e13505-		https://dx.doi.org/10.1111/obr.13505
#44766	Primary	Brutt 2017	Patient involvement in a systematic review: Development and pilot evaluation of a patient workshop.	Brutt, Anna Levke; Meister, Ramona; Bernges, Tabea; Moritz, Steffen; Harter, Martin; Kriston, Levente; Kuhne, Franziska	2017	Zeitschrift fur Evidenz, Fortbildung und Qualitat im Gesundheitswesen	127-128	101477604	56-61		https://dx.doi.org/10.1016/j.zefq.2017.07.005
#12505	Primary	Buelo 2018	At-risk children with asthma (ARC): a systematic review.	Buelo, Audrey; McLean, Susannah; Julious, Steven; Flores-Kim, Javier; Bush, Andy; Henderson, John; Paton, James Y; Sheikh, Aziz; Shields, Michael; Pinnock, Hilary; ARC Group	2018	Thorax	73	9	813-824		https://dx.doi.org/10.1136/thoraxjnl-2017-210939
#12868	Primary	Bunn 2018	Improving living and dying for people with advanced dementia living in care homes: a realist review of Namaste Care and other multisensory interventions.	Bunn, Frances; Lynch, Jennifer; Goodman, Claire; Sharpe, Rachel; Walshe, Catherine; Preston, Nancy; Froggatt, Katherine	2018	BMC geriatrics	18	1	303-		https://dx.doi.org/10.1186/s12877-018-0995-9
#21240	Primary	Bunn 2018	Supporting shared decision-making for older people with multiple health and social care needs: a realist synthesis	Bunn, Frances; Goodman, Claire; Russell, Bridget; Wilson, Patricia; Manthorpe, Jill; Rait, Greta; Hodkinson, Isabel; Durand, Marie-Anne	2018				-		https://dx.doi.org/10.3310/hsdr06280
#15011	Primary	Burstein 2021	Endocrine Treatment and Targeted Therapy for Hormone Receptor-Positive, Human Epidermal Growth Factor Receptor 2-Negative Metastatic Breast Cancer: ASCO Guideline Update.	Burstein, Harold J; Somerfield, Mark R; Barton, Debra L; Dorris, Ali; Fallowfield, Lesley J; Jain, Dharamvir; Johnston, Stephen R D; Korde, Larissa A; Litton, Jennifer K; Macrae, Erin R; Peterson, Lindsay L; Vikas, Praveen; Yung, Rachel L; Rugo, Hope S	2021	Journal of clinical oncology : official journal of the American Society of Clinical Oncology	39	35	3959-3977		https://dx.doi.org/10.1200/JCO.21.01392
#11019	Primary	Burton 2021		Burton, Christopher R; Williams, Lynne; Bucknall, Tracey; Fisher, Denise; Hall, Beth; Harris, Gill; Jones, Peter; Makin, Matthew; Mcbride, Anne; Meacock, Rachel; Parkinson, John; Rycroft-Malone, Jo; Waring, Justin	2021				-		https://dx.doi.org/10.3310/hsdr09020
#44886	Primary	Burton 2023	Effects of the COVID-19 Pandemic on Prehospital Emergency Care for Adults With Stroke and Transient Ischaemic Attack: A Systematic Review and Meta-analysis.	Burton, Edel; Aladkhen, Johnny; O'Donnell, Cathal; Masterson, SiobhÃ¡n; Merwick, Ãine; McCarthy, Vera; Kearney, Patricia; Buckley, Claire	2023	Prehospital & Disaster Medicine	38		s44-s44		10.1017/S1049023X23001516
#22677	Primary	Buus 2022	Arksey and Oâ€²MalleyÊ¼s consultation exercise in scoping reviews: A critical review.	Buus, Niels; Nygaard, Lene; Berring, Lene Lauge; Hybholt, Lisbeth; Kamionka, Stine LundstrÃ¸m; Rossen, Camilla Blach; SÃ¸ndergaard, Rikke; Juel, Anette	2022	Journal of Advanced Nursing (John Wiley & Sons, Inc.)	78	8	2304-2312		10.1111/jan.15265
#34083	Primary	Canny 2021	Public perceptions of advance care planning: A scoping review including online resources and public consultation	Canny A.; Mason B.; Patterson R.; Atkins C.; Munday S.; Moussa L.; Boyd K.	2021	Palliative Medicine	35	1 SUPPL	96-97		https://dx.doi.org/10.1177/02692163211035909
#44842	Primary	Canny 2023	Public perceptions of advance care planning (ACP) from an international perspective: a scoping review.	Canny, Anne; Mason, Bruce; Boyd, Kirsty	2023	BMC palliative care	22	1	107-		https://dx.doi.org/10.1186/s12904-023-01230-4
#44883	Primary	Carr 2023	Service users' experiences of social and psychological avoidable harm in mental health social care in England: Findings of a scoping review.	Carr, Sarah; Hudson, Georgie; Amson, Noa; Hisham, Idura N; Coldham, Tina; Gould, Dorothy; Hodges, Kathryn; Sweeney, Angela	2023	British Journal of Social Work	53	3	1303-1324		10.1093/bjsw/bcac209
#44809	Primary	Carroll 2022	Applying Patient and Public Involvement in preclinical research: A co-created scoping review.	Carroll, Padraig; Dervan, Adrian; Maher, Anthony; McCarthy, Ciaran; Woods, Ian; Kavanagh, Rachel; Beirne, Cliff; Harte, Geoff; O'Flynn, Donal; O'Connor, Cian; McGuire, Tara; Leahy, Liam M; Gonzalez, Javier Gutierrez; Stasiewicz, Martyna; Maughan, Jack; Gouveia, Pedro Jose; Murphy, Paul J; Quinlan, John; Casey, Sarah; Holton, Alice; Smith, Eimear; Moriarty, Frank; O'Brien, Fergal J; Flood, Michelle	2022	Health expectations : an international journal of public participation in health care and health policy	25	6	2680-2699		https://dx.doi.org/10.1111/hex.13615
#44903	Primary	Chapman 2023	WHAT OUTCOMES MATTER TO PATIENTS WITH FOOT AND ANKLE DISORDERS IN RHEUMATIC AND MUSCULOSKELETAL DISEASES? FINDINGS FROM A QUALITATIVE SYNTHESIS AND SCOPING REVIEW OF THE LITERATURE	Chapman L.; Flurey C.; Redmond A.; Richards P.; Hofstetter C.; Tapster B.; Emmel J.; Helliwell P.; Menz H.; Marian H.; Shea B.; Siddle H.J.	2023	Annals of the Rheumatic Diseases	82	Supplement 1	930-931	642364389	https://dx.doi.org/10.1136/annrheumdis-2023-eular.5474
#44914	Primary	Chapman 2023	LIVING WITH FOOT AND ANKLE DISORDERS IN RHEUMATIC AND MUSCULOSKELETAL DISEASES: A THEMATIC SYNTHESIS OF QUALITATIVE STUDIES TO INFORM THE WORK OF THE OUTCOME MEASURES IN RHEUMATOLOGY (OMERACT) FOOT AND ANKLE WORKING GROUP	Chapman L.S.; Flurey C.; Redmond A.C.; Richards P.; Hofstetter C.; Tapster B.; Emmel J.; Helliwell P.S.; Menz H.B.; Hannan M.T.; Shea B.; Siddle H.J.	2023	Rheumatology (United Kingdom)	62	Supplement 2	ii40-ii41	641325397	https://dx.doi.org/10.1093/rheumatology/kead104.082
#32164	Primary	Charamis 2022	Shared decision making for persons with aphasia: a scoping review	Charamis K.; Parsons C.; Leonard C.; Domecq M.C.; Mardlin Smith F.; Mayhew K.J.; Boland L.	2022	Aphasiology		(Charamis, Parsons, Leonard) School of Rehabilitation Sciences, University of Ottawa, Ottawa, ON, Canada(Domecq) Health Sciences Library, University of Ottawa, Ottawa, ON, Canada(Mardlin Smith) Patient Partner, Halifax, NS, Canada(Mayhew) School of Nursin	-		https://dx.doi.org/10.1080/02687038.2022.2039588
#44885	Primary	Clibbens 2023	Explaining context, mechanism and outcome in adult community mental health crisis care: A realist evidence synthesis.	Clibbens, Nicola; Booth, Andrew; Sharda, Leila; Baker, John; Thompson, Jill; Ashman, Michael; Berzins, Kathryn; Weich, Scott; Kendal, Sarah	2023	International Journal of Mental Health Nursing	32	6	1636-1653		10.1111/inm.13204
#44710	Primary	Cluley 2022	Mapping the role of patient and public involvement during the different stages of healthcare innovation: A scoping review.	Cluley, Victoria; Ziemann, Alexandra; Feeley, Claire; Olander, Ellinor K; Shamah, Shani; Stavropoulou, Charitini	2022	Health expectations : an international journal of public participation in health care and health policy		dzo, 9815926	-		https://dx.doi.org/10.1111/hex.13437
#44844	Primary	Colomer-Lahiguera 2023	Patient and public involvement in cancer research: A scoping review.	Colomer-Lahiguera, Sara; Steimer, Matthieu; Ellis, Ursula; Eicher, Manuela; Tompson, Margaret; Corbiere, Tourane; Haase, Kristen R	2023	Cancer medicine	12	14	15530-15543		https://dx.doi.org/10.1002/cam4.6200
#44727	Primary	Cooper 2020	Blurring the boundaries between synthesis and evaluation. A customized realist evaluative synthesis into adolescent risk behavior prevention.	Cooper, Christina; Lhussier, Monique; Carr, Susan	2020	Research synthesis methods	11	3	457-470		https://dx.doi.org/10.1002/jrsm.1407
#13464	Primary	Corey 2021	A Rapid Realist Review of Group Psychological First Aid for Humanitarian Workers and Volunteers.	Corey, Julia; Vallieres, Frederique; Frawley, Timothy; De Brun, Aoife; Davidson, Sarah; Gilmore, Brynne	2021	International journal of environmental research and public health	18	4	-		https://dx.doi.org/10.3390/ijerph18041452
#44749	Primary	Cornman 2017		Cornman, Deborah H; White, C Michael	2017				-
#44860	Primary	Corp 2023	Self-directed self-management interventions to prevent or address distress in young people with long-term physical conditions: A rapid review.	Corp, Nadia; Bray, Lucy; Chew-Graham, Carolyn A; Polidano, Kay; Fisher, Tamsin; Farmer, Adam D; McDermott-Hughes, Megan; Saunders, Benjamin	2023	Health expectations : an international journal of public participation in health care and health policy	26	6	2164-2190		https://dx.doi.org/10.1111/hex.13845
#44863	Primary	Cronin 2023	Supporting family carers in general practice: a scoping review of clinical guidelines and recommendations.	Cronin, Mary; McLoughlin, Kathy; Foley, Tony; McGilloway, Sinead	2023	BMC primary care	24	1	234-		https://dx.doi.org/10.1186/s12875-023-02188-1
#14729	Primary	Curran 2021	General population perspectives of dementia risk reduction and the implications for intervention: A systematic review and thematic synthesis of qualitative evidence.	Curran, Eleanor; Chong, Terence W H; Godbee, Kali; Abraham, Charles; Lautenschlager, Nicola T; Palmer, Victoria J	2021	PloS one	16	9	e0257540-		https://dx.doi.org/10.1371/journal.pone.0257540
#44851	Primary	Dada 2023	Understanding communication in community engagement for maternal and newborn health programmes in low- and middle-income countries: a realist review.	Dada, Sara; Aivalli, Praveenkumar; De Brun, Aoife; Barreix, Maria; Chelwa, Nachela; Mutunga, Zaccheous; Vwalika, Bellington; Gilmore, Brynne	2023	Health policy and planning	38	9	1079-1098		https://dx.doi.org/10.1093/heapol/czad078
#11037	Primary	Dalton 2018		Dalton, Jane; Thomas, Sian; Melton, Hollie; Harden, Melissa; Eastwood, Alison	2018				-		https://dx.doi.org/10.3310/hsdr06110
#12090	Primary	Davies 2018	Shifting mindsets: a realist synthesis of evidence from self-management support training.	Davies, Freya; Wood, Fiona; Bullock, Alison; Wallace, Carolyn; Edwards, Adrian	2018	Medical education	52	3	274-287		https://dx.doi.org/10.1111/medu.13492
#7349	Primary	Davies 2019	What are the mechanisms that support healthcare professionals to adopt assisted decision-making practice? A rapid realist review.	Davies, Carmel; Fattori, Francesco; O'Donnell, Deirdre; Donnelly, Sarah; Ni She, Eidin; O Shea, Marie; Prihodova, Lucia; Gleeson, Caoimhe; Flynn, Aine; Rock, Bernadette; Grogan, Jacqueline; O'Brien, Michelle; O'Hanlon, Shane; Cooney, Marie Therese; Tighe, Marie; Kroll, Thilo	2019	BMC health services research	19	1	960-		https://dx.doi.org/10.1186/s12913-019-4802-x
#44904	Primary	Davies 2023	Enhancing Student Wellbeing Through Social Prescribing: A Rapid Realist Review	Davies M.; Elliott M.; Wallace S.; Wallace C.	2023	Public Health Reviews	44	(Davies, Elliott, Wallace) PRIME Centre Wales, University of South Wales, Pontypridd, United Kingdom(Elliott, Wallace) Wales School for Social Prescribing Research (WSSPR), University of South Wales, Pontypridd, United Kingdom(Wallace) Welsh Institute for	1605189-	2024992116	https://dx.doi.org/10.3389/phrs.2023.1605189
#11878	Primary	Davis 2018	A systematic review of clinic and community intervention to increase fecal testing for colorectal cancer in rural and low-income populations in the United States - How, what and when?.	Davis, Melinda M; Freeman, Michele; Shannon, Jackilen; Coronado, Gloria D; Stange, Kurt C; Guise, Jeanne-Marie; Wheeler, Stephanie B; Buckley, David I	2018	BMC cancer	18	1	40-		https://dx.doi.org/10.1186/s12885-017-3813-4
#44866	Primary	deBell 2023	Remote monitoring for long-term physical health conditions: an evidence and gap map.	de Bell, Sian; Zhelev, Zhivko; Shaw, Naomi; Bethel, Alison; Anderson, Rob; Thompson Coon, Jo	2023	Health and social care delivery research	11	22	1974-01-01		https://dx.doi.org/10.3310/BVCF6192
#44828	Primary	DelgadoRodriguez 2023	Ethical, legal, organizational and social issues related to the use of scalp cooling for the prevention of chemotherapy-induced alopecia: A systematic review.	Delgado Rodriguez, Janet; Ramos-Garcia, Vanesa; Infante-Ventura, Diego; Suarez-Herrera, Jose Carlos; Rueda-Dominguez, Antonio; Serrano-Aguilar, Pedro; Del Mar Trujillo-Martin, Maria	2023	Health expectations : an international journal of public participation in health care and health policy	26	2	567-578		https://dx.doi.org/10.1111/hex.13679
#12957	Primary	Denduluri 2018	Selection of Optimal Adjuvant Chemotherapy and Targeted Therapy for Early Breast Cancer: ASCO Clinical Practice Guideline Focused Update.	Denduluri, Neelima; Chavez-MacGregor, Mariana; Telli, Melinda L; Eisen, Andrea; Graff, Stephanie L; Hassett, Michael J; Holloway, Jamie N; Hurria, Arti; King, Tari A; Lyman, Gary H; Partridge, Ann H; Somerfield, Mark R; Trudeau, Maureen E; Wolff, Antonio C; Giordano, Sharon H	2018	Journal of clinical oncology : official journal of the American Society of Clinical Oncology	36	23	2433-2443		https://dx.doi.org/10.1200/JCO.2018.78.8604
#12957	Primary	Denduluri 2018	Selection of Optimal Adjuvant Chemotherapy and Targeted Therapy for Early Breast Cancer: ASCO Guideline Update.	Denduluri, Neelima; Somerfield, Mark R; Chavez-MacGregor, Mariana; Comander, Amy H; Dayao, Zoneddy; Eisen, Andrea; Freedman, Rachel A; Gopalakrishnan, Ragisha; Graff, Stephanie L; Hassett, Michael J; King, Tari A; Lyman, Gary H; Maupin, Gillian Rice; Nunes, Raquel; Perkins, Cheryl L; Telli, Melinda L; Trudeau, Maureen E; Wolff, Antonio C; Giordano, Sharon H	2021	Journal of clinical oncology : official journal of the American Society of Clinical Oncology	39	6	685-693		https://dx.doi.org/10.1200/JCO.20.02510
#44922	Primary	Dennett 2022	A survey and stakeholder group prioritised key systematic review questions in airways disease	Dennett, E.J.; Stovold, E.M.; Fortescue, R.	2022	Dialogues in Health	1		-		10.1016/j.dialog.2022.100028
#44736	Primary	DeWeger 2018	Achieving successful community engagement: a rapid realist review.	De Weger, E; Van Vooren, N; Luijkx, K G; Baan, C A; Drewes, H W	2018	BMC health services research	18	1	285-		https://dx.doi.org/10.1186/s12913-018-3090-1
#44774	Primary	Dewidar 2022	Methodological Guidance For Incorporating Equity When Informing Rapid-Policy And Guideline Development	Dewidar O.; Kawala B.A.; Antequera A.; Tricco A.C.; Tovey D.; Straus S.; Glover R.; Tufte J.; Magwood O.; Smith M.; Ooi C.P.; Dion A.; Goetghebeur M.; Reveiz L.; Negrini S.; Tugwell P.; Petkovic J.; Welch V.	2022	Journal of clinical epidemiology		(Dewidar) Bruyere Research Institute, University of Ottawa, 85 Primrose Ave, Ottawa, ON K1R 6M1, Canada(Kawala) Section for Epidemiology and Social Medicine, Department of Public Health, Institute of Medicine-Master in Global Health, The Sahlgrenska Acade	-		https://dx.doi.org/10.1016/j.jclinepi.2022.07.007
#44782	Primary	Dion 2022	Weight of Evidence: Participatory Methods and Bayesian Updating to Contextualize Evidence Synthesis in Stakeholdersâ€™ Knowledge	Dion, A.; Carini-Gutierrez, A.; Jimenez, V.; Ben Ameur, A.; Robert, E.; Joseph, L.; Andersson, N.	2022	Journal of Mixed Methods Research	16	3	281-306		10.1177/15586898211037412
#19684	Primary	Dominguez-Ortega 2017	Specific allergen immunotherapy for the treatment of allergic asthma: a review of current evidence.	Dominguez-Ortega, J; Delgado, J; Blanco, C; Prieto, L; Arroabarren, E; Cimarra, M; Henriquez-Santana, A; Iglesias-Souto, J; Vega-Chicote, J M; Tabar, A I	2017	Journal of investigational allergology & clinical immunology	27	Suppl. 1	1935-01-01		https://dx.doi.org/10.18176/jiaci.0149
#19601	Primary	Dort 2017	Optimal Perioperative Care in Major Head and Neck Cancer Surgery With Free Flap Reconstruction: A Consensus Review and Recommendations From the Enhanced Recovery After Surgery Society.	Dort, Joseph C; Farwell, D Gregory; Findlay, Merran; Huber, Gerhard F; Kerr, Paul; Shea-Budgell, Melissa A; Simon, Christian; Uppington, Jeffrey; Zygun, David; Ljungqvist, Olle; Harris, Jeffrey	2017	JAMA otolaryngology-- head & neck surgery	143	3	292-303		https://dx.doi.org/10.1001/jamaoto.2016.2981
#38178	Primary	Doty 2019	A scoping review to enable shared decision making regarding diagnostic imaging for renal colic	Doty E.; Schoenfeld E.M.; Westafer L.; Gunn B.	2019	Academic Emergency Medicine	26	Supplement 1	S303-		https://dx.doi.org/10.1111/acem.13756
#30067	Primary	Durand 2018	Shared decision making embedded in the undergraduate medical curriculum: A scoping review	Durand M.-A.; DiMilia P.R.; Song J.; Yen R.W.; Barr P.J.	2018	PLoS ONE	13	11	e0207012-		https://dx.doi.org/10.1371/journal.pone.0207012
#44783	Primary	Eales 2017	Much at stake: The importance of training and capacity building for stakeholder engagement in evidence synthesis	Eales, J.; Haddaway, N.R.; Webb, J.A.	2017	Environmental Evidence	6	1	-		10.1186/s13750-017-0101-3
#13083	Primary	Edge 2018	2015 Evidence Analysis Library Systematic Review on Advanced Technology in Food Production.	Edge, Marianne Smith; Kunkel, Mary Elizabeth; Schmidt, Jennifer; Papoutsakis, Constantina	2018	Journal of the Academy of Nutrition and Dietetics	118	6	1106-1127.e9		https://dx.doi.org/10.1016/j.jand.2017.08.005
#13981	Primary	Edwards 2021	Understanding how to facilitate continence for people with dementia in acute hospital settings: a mixed methods systematic review and thematic synthesis.	Edwards, Deborah; Harden, Jane; Jones, Aled; Featherstone, Katie	2021	Systematic reviews	10	1	199-		https://dx.doi.org/10.1186/s13643-021-01743-0
#44862	Primary	Edwards 2023	Understanding how shared decision-making approaches and patient aids influence patients with advanced cancer when deciding on palliative treatments and care: A realist review.	Edwards, Michelle; Holland-Hart, Daniella; Mann, Mala; Seddon, Kathy; Buckle, Peter; Longo, Mirella; Byrne, Anthony; Nelson, Annmarie	2023	Health expectations : an international journal of public participation in health care and health policy	26	6	2109-2126		https://dx.doi.org/10.1111/hex.13822
#10198	Primary	Eisen 2022	Use of Adjuvant Bisphosphonates and Other Bone-Modifying Agents in Breast Cancer: ASCO-OH (CCO) Guideline Update.	Eisen, Andrea; Somerfield, Mark R; Accordino, Melissa K; Blanchette, Phillip S; Clemons, Mark J; Dhesy-Thind, Sukhbinder; Dillmon, Melissa S; D'Oronzo, Stella; Fletcher, Glenn G; Frank, Elizabeth S; Hallmeyer, Sigrun; Makhoul, Issam; Moy, Beverly; Thawer, Alia; Wu, Joy Y; Van Poznak, Catherine H	2022	Journal of clinical oncology : official journal of the American Society of Clinical Oncology	40	7	787-800		https://dx.doi.org/10.1200/JCO.21.02647
#12104	Primary	Ellen 2018	Addressing overuse of health services in health systems: a critical interpretive synthesis.	Ellen, Moriah E; Wilson, Michael G; Velez, Marcela; Shach, Ruth; Lavis, John N; Grimshaw, Jeremy M; Moat, Kaelan A; Synthesis working group	2018	Health research policy and systems	16	1	48-		https://dx.doi.org/10.1186/s12961-018-0325-x
#31722	Primary	Erwin 2022	Factors influencing oral health behaviours, access and delivery of dental care for autistic children and adolescents: A mixed-methods systematic review	Erwin J.; Paisi M.; Neill S.; Burns L.; Vassallo I.; Nelder A.; Facenfield J.; Devalia U.; Vassallo T.; Witton R.	2022	Health expectations : an international journal of public participation in health care and health policy		(Erwin, Paisi, Burns, Witton) Peninsula Dental School, University of Plymouth, Plymouth, United Kingdom(Paisi, Neill) School of Nursing and Midwifery, University of Plymouth, Plymouth, United Kingdom(Paisi, Nelder, Facenfield, Witton) Peninsula Dental Soc	-		https://dx.doi.org/10.1111/hex.13544
#44929	Primary	Etoori 2023	A scoping review of media campaign strategies used to reach populations living with or at high risk for Hepatitis C in high income countries to inform future national campaigns in the United Kingdom	Etoori, D.; Desai, M.; Mandal, S.; Rosenberg, W.; Sabin, C.A.	2023	BMC Infectious Diseases	23	1	-		10.1186/s12879-023-08603-3
#10605	Primary	Evans 2022	Validating Whole Slide Imaging Systems for Diagnostic Purposes in Pathology.	Evans, Andrew J; Brown, Richard W; Bui, Marilyn M; Chlipala, Elizabeth A; Lacchetti, Christina; Milner, Danny A; Pantanowitz, Liron; Parwani, Anil V; Reid, Kearin; Riben, Michael W; Reuter, Victor E; Stephens, Lisa; Stewart, Rachel L; Thomas, Nicole E	2022	Archives of pathology & laboratory medicine	146	4	440-450		https://dx.doi.org/10.5858/arpa.2020-0723-CP
#44837	Primary	Ezaydi 2023	Service user involvement in mental health service commissioning, development and delivery: A systematic review of service level outcomes.	Ezaydi, Naseeb; Sheldon, Elena; Kenny, Alex; Buck, Elizabeth Taylor; Weich, Scott	2023	Health expectations : an international journal of public participation in health care and health policy	26	4	1453-1466		https://dx.doi.org/10.1111/hex.13788
#9364	Primary	Fadyl 2020	Effectiveness of vocational interventions for gaining paid work for people living with mild to moderate mental health conditions: systematic review and meta-analysis.	Fadyl, Joanna K; Anstiss, David; Reed, Kirk; Khoronzhevych, Mariya; Levack, William M M	2020	BMJ open	10	10	e039699-		https://dx.doi.org/10.1136/bmjopen-2020-039699
#44821	Primary	Fieiras 2023	Risperidone and aripiprazole for autism spectrum disorder in children: an overview of systematic reviews.	Fieiras, Cecilia; Chen, Michael Hao; Escobar Liquitay, Camila Micaela; Meza, Nicolas; Rojas, Valeria; Franco, Juan Victor Ariel; Madrid, Eva	2023	BMJ evidence-based medicine	28	1	2014-07-01		https://dx.doi.org/10.1136/bmjebm-2021-111804
#44877	Primary	Fisher 2023	Impact of Charles Bonnet Syndrome on visually impaired older adults' ability to engage in physical activity: A scoping review.	Fisher, Katharine; Sanders, Caroline; Stanmore, Emma	2023	British Journal of Visual Impairment	41	4	910-924		10.1177/02646196221112800
#44845	Primary	Fleming 2023	How International Health System Austerity Responses to the 2008 Financial Crisis Impacted Health System and Workforce Resilience - A Realist Review.	Fleming, Padraic; Caffrey, Louise; Belle, Sara Van; Barry, Sarah; Burke, Sara; Conway, Jacki; Siersbaek, Rikke; Mockler, David; Thomas, Steve	2023	International journal of health policy and management	12	101619905	7420-		https://dx.doi.org/10.34172/ijhpm.2022.7420
#44919	Primary	Fletcher 2023	A rapid realist review of clinical neuropsychology rehabilitation programmes to improve psychological wellbeing and quality of life for people with acquired brain injuries	Fletcher, K.; Wydera, S.; Thorpe, N.; Radford, K.; das Nair, R.; Booth, V.	2023	Neuropsychological Rehabilitation			-	2024-29663-001	10.1080/09602011.2023.2273580
#44905	Primary	FlocksMonaghan 2023	The status of pediatric surgery in Malawi: a narrative mini-review	Flocks Monaghan C.; Pittalis C.; Byrne E.; Hussein I.; Chilunjika T.; Nandi B.; Borgstein E.; Gajewski J.	2023	Frontiers in Pediatrics	11	(Flocks Monaghan, Pittalis, Gajewski) Institute of Global Surgery, School of Population Health, Royal College of Surgeons in Ireland, Dublin, Ireland(Byrne) Centre for Positive Health Sciences, Royal College of Surgeons in Ireland, Dublin, Ireland(Hussein	1195691-	2024539418	https://dx.doi.org/10.3389/fped.2023.1195691
#15021	Primary	Fowler-Davis 2021	A mixed-methods systematic review of post-viral fatigue interventions: Are there lessons for long Covid?.	Fowler-Davis, Sally; Platts, Katharine; Thelwell, Michael; Woodward, Amie; Harrop, Deborah	2021	PloS one	16	11	e0259533-		https://dx.doi.org/10.1371/journal.pone.0259533
#20448	Primary	Francis 2017	Voice-Related Patient-Reported Outcome Measures: A Systematic Review of Instrument Development and Validation.	Francis, David O; Daniero, James J; Hovis, Kristen L; Sathe, Nila; Jacobson, Barbara; Penson, David F; Feurer, Irene D; McPheeters, Melissa L	2017	Journal of speech, language, and hearing research : JSLHR	60	1	62-88		https://dx.doi.org/10.1044/2016_JSLHR-S-16-0022
#5499	Primary	FriedemannSmith 2022	Optimising GPs' communication of advice to facilitate patients' self-care and prompt follow-up when the diagnosis is uncertain: a realist review of 'safety-netting' in primary care.	Friedemann Smith, Claire; Lunn, Hannah; Wong, Geoff; Nicholson, Brian D	2022	BMJ quality & safety		101546984	-		https://dx.doi.org/10.1136/bmjqs-2021-014529
#44873	Primary	Fyffe 2023	Long COVID in long-term care: a rapid realist review.	Fyffe, Ian; Sorensen, Janice; Carroll, Simon; MacPhee, Maura; Andrews-Paul, Alison; Crooks, Valorie A; Freeman, Shannon; Davison, Karen; Walls, Jennifer; Berndt, Annette; Shams, Benajir; Sivan, Manoj; Mithani, Akber	2023	BMJ open	13	12	e076186-		https://dx.doi.org/10.1136/bmjopen-2023-076186
#44912	Primary	Garritty 2023	Rapid Reviews Methods Series: Involving patient and public partners, healthcare providers and policymakers as knowledge users	Garritty C.; Tricco A.C.; Smith M.; Pollock D.; Kamel C.; King V.J.	2023	BMJ Evidence-Based Medicine		(Garritty) School of Epidemiology and Public Health, Faculty of Medicine, University of Ottawa, Ottawa, ON, Canada(Garritty) Global Health and Guidelines Division, Public Health Agency of Canada, Ottawa, ON, Canada(Tricco) Li Ka Shing Knowledge Institute,	bmjebm-2022	2024500047	https://dx.doi.org/10.1136/bmjebm-2022-112070
#11015	Primary	Garsa 2021		Garsa, Adam; Jang, Julie K.; Baxi, Sangita; Chen, Christine; Akinniranye, Olamigoke; Hall, Owen; Larkin, Jody; Motala, Aneesa; Newberry, Sydne; Hempel, Susanne	2021				-		https://dx.doi.org/10.23970/AHRQEPCCER242
#44935	Primary	Gavin 2023	Public and professional involvement in a systematic review investigating the impact of occupational therapy on the self-management of rheumatoid arthritis	Gavin, J.P.; Rossiter, L.; Fenerty, V.; Leese, J.; Adams, J.; Hammond, A.; Davidson, E.; Backman, C.L.	2023	British Journal of Occupational Therapy			-		10.1177/03080226231219106
#14030	Primary	Geddis-Regan 2021	Enhancing shared and surrogate decision making for people living with dementia: A systematic review of the effectiveness of interventions.	Geddis-Regan, Andrew; Errington, Linda; Abley, Clare; Wassall, Rebecca; Exley, Catherine; Thomson, Richard	2021	Health expectations : an international journal of public participation in health care and health policy	24	1	19-32		https://dx.doi.org/10.1111/hex.13167
#10844	Primary	Geers 2021	Head support in wheelchairs (scoping review): state-of-the-art and beyond.	Geers, Anoek M; Prinsen, Erik C; van der Pijl, Dick J; Bergsma, Arjen; Rietman, Johan S; Koopman, Bart F J M	2021	Disability and rehabilitation. Assistive technology		101255937	2024-01-01		https://dx.doi.org/10.1080/17483107.2021.1892840
#23030	Primary	Gettel 2021	Care transitions and social needs: A Geriatric Emergency care Applied Research (GEAR) Network scoping review and consensus statement.	Gettel, Cameron J.; Voils, Corrine I.; Bristol, Alycia A.; Richardson, Lynne D.; Hogan, Teresita M.; Brody, Abraham A.; Gladney, Micaela N.; Suyama, Joe; Ragsdale, Luna C.; Binkley, Christine L.; Morano, Carmen L.; Seidenfeld, Justine; Hammouda, Nada; Ko, Kelly J.; Hwang, Ula; Hastings, Susan N.; Bellolio, M. Fernanda; Biese, Kevin; Binkley, Christine; Bott, Nicholas	2021	Academic Emergency Medicine	28	12	1430-1439		10.1111/acem.14360
#32119	Primary	Gettel 2022	Emergency Department Care Transitions for Patients With Cognitive Impairment: A Scoping Review	Gettel C.J.; Falvey J.R.; Gifford A.; Hoang L.; Christensen L.A.; Hwang U.; Shah M.N.; Aggarawal N.; Allore H.; Amy A.; Belleville M.; Bellolio M.F.; Betz M.E.; Biese K.; Brandt C.; Bruursema S.; Carnahan R.; Carpenter C.; Carr D.; Chin-Hansen J.; Daven M.; Degesys N.; Dresden M.S.; Dussetschleger J.; Ellenbogen M.; Falvey J.; Foster B.; Gettel C.; Gilmore-Bykovskyi A.; Goldberg E.; Han J.; Hardy…	2022	Journal of the American Medical Directors Association		(Gettel, Hwang) Department of Emergency Medicine, Yale School of Medicine, Yale University, New Haven, CT, United States(Falvey) Department of Physical Therapy and Rehabilitation Science, University of Maryland School of Medicine, Baltimore, MD, United St	-		https://dx.doi.org/10.1016/j.jamda.2022.01.076
#5405	Primary	Gettel 2022	Emergency Department Care Transitions for Patients With Cognitive Impairment: A Scoping Review.	Gettel, Cameron J; Falvey, Jason R; Gifford, Angela; Hoang, Ly; Christensen, Leslie A; Hwang, Ula; Shah, Manish N; GEAR 2.0-ADC Network	2022	Journal of the American Medical Directors Association		100893243	-		https://dx.doi.org/10.1016/j.jamda.2022.01.076
#44836	Primary	Ghosh 2023	Systematic review of dyadic psychoeducational programs for persons with dementia and their family caregivers.	Ghosh, Manonita; Dunham, Melissa; O'Connell, Beverly	2023	Journal of clinical nursing	32	15-16	4228-4248		https://dx.doi.org/10.1111/jocn.16570
#13015	Primary	Giordano 2018	Systemic Therapy for Patients With Advanced Human Epidermal Growth Factor Receptor 2-Positive Breast Cancer: ASCO Clinical Practice Guideline Update.	Giordano, Sharon H; Temin, Sarah; Chandarlapaty, Sarat; Crews, Jennie R; Esteva, Francisco J; Kirshner, Jeffrey J; Krop, Ian E; Levinson, Jennifer; Lin, Nancy U; Modi, Shanu; Patt, Debra A; Perlmutter, Jane; Ramakrishna, Naren; Winer, Eric P; Davidson, Nancy E	2018	Journal of clinical oncology : official journal of the American Society of Clinical Oncology	36	26	2736-2740		https://dx.doi.org/10.1200/JCO.2018.79.2697
#31474	Primary	Giordano 2022	Systemic Therapy for Advanced Human Epidermal Growth Factor Receptor 2-Positive Breast Cancer: ASCO Guideline Update	Giordano S.H.; Franzoi M.A.B.; Temin S.; Anders C.K.; Chandarlapaty S.; Crews J.R.; Kirshner J.J.; Krop I.E.; Lin N.U.; Morikawa A.; Patt D.A.; Perlmutter J.; Ramakrishna N.; Davidson N.E.	2022	Journal of Clinical Oncology	36	(Giordano) University of Texas MD Anderson, Houston, TX, United States(Franzoi) Institute Gustave Roussy, Villejuif, France(Temin) American Society of Clinical Oncology, 2318 Mill Rd, Suite 800, Alexandria, VA 22314, United States(Anders) Duke University,	JCO.22.00519-		https://dx.doi.org/10.1200/JCO.22.00519
#19989	Primary	Goodman 2016	Effective health care for older people living and dying in care homes: a realist review.	Goodman, Claire; Dening, Tom; Gordon, Adam L; Davies, Susan L; Meyer, Julienne; Martin, Finbarr C; Gladman, John R F; Bowman, Clive; Victor, Christina; Handley, Melanie; Gage, Heather; Iliffe, Steve; Zubair, Maria	2016	BMC health services research	16	101088677	269-		https://dx.doi.org/10.1186/s12913-016-1493-4
#20811	Primary	Goodman 2017	Managing Faecal INcontinence in people with advanced dementia resident in Care Homes (FINCH) study: a realist synthesis of the evidence.	Goodman, Claire; Norton, Christine; Buswell, Marina; Russell, Bridget; Harari, Danielle; Harwood, Rowan; Roe, Brenda; Rycroft-Malone, Jo; Drennan, Vari M; Fader, Mandy; Maden, Michelle; Cummings, Karen; Bunn, Frances	2017	Health technology assessment (Winchester, England)	21	42	1-220		https://dx.doi.org/10.3310/hta21420
#7958	Primary	Goodridge 2019	Building patient capacity to participate in care during hospitalisation: a scoping review.	Goodridge, Donna; McDonald, Meghan; New, Lucia; Scharf, Murray; Harrison, Elizabeth; Rotter, Thomas; Watson, Erin; Henry, Chrysanthus; Penz, Erika D	2019	BMJ open	9	7	e026551-		https://dx.doi.org/10.1136/bmjopen-2018-026551
#38496	Primary	Gordan 2020	Systemic Therapy for Advanced Hepatocellula Carcinoma: ASCO Guideline	Gordan J.D.; Kennedy E.B.; Abou-Alfa G.K.; Beg M.S.; Brower S.T.; Gade T.P.; Goff L.; Gupta S.; Guy J.; Harris W.P.; Iyer R.; Jaiyesimi I.; Jhawer M.; Karippot A.; Kaseb A.O.; Kate Kelley R.; Knox J.J.; Kortmansky J.; Leaf A.; Remak W.M.; Shroff R.T.; Sohal D.P.S.; Taddei T.H.; Venepalli N.K.; Wilson A.; Zhu A.X.; Rose M.G.	2020	Journal of Clinical Oncology	38	36	4317-4345		https://dx.doi.org/10.1200/JCO.20.02672
#44816	Primary	Gottvall 2023	Post-migration psychosocial experiences and challenges amongst LGBTQ+ forced migrants: A meta-synthesis of qualitative reports.	Gottvall, Maria; Brunell, Calle; Eldebo, Anna; Johansson Metso, Frida; Jirwe, Maria; Carlsson, Tommy	2023	Journal of advanced nursing	79	1	358-371		https://dx.doi.org/10.1111/jan.15480
#44764	Primary	Gould 2017	Systematic review and Knowledge Translation: A framework for synthesizing heterogeneous research evidence.	Gould, Robert; Harris, Sarah Parker; Fujiura, Glenn	2017	Work (Reading, Mass.)	57	4	485-499		https://dx.doi.org/10.3233/WOR-172577
#11651	Primary	Greig 2018	A scoping review of Lyme disease research relevant to public health.	Greig, J D; Young, I; Harding, S; Mascarenhas, M; Waddell, L A	2018	Canada communicable disease report = Releve des maladies transmissibles au Canada	44	10	243-256		https://dx.doi.org/10.14745/ccdr.v44i10a03
#44784	Primary	Haddaway 2017	A framework for stakeholder engagement during systematic reviews and maps in environmental management	Haddaway, N.R.; Kohl, C.; Rebelo Da Silva, N.; Schiemann, J.; SpÃ¶k, A.; Stewart, R.; Sweet, J.B.; Wilhelm, R.	2017	Environmental Evidence	6	1	-		10.1186/s13750-017-0089-8
#44894	Primary	Hallett 2023	Adverse mental health inpatient experiences: Qualitative systematic review of international literature and development of a conceptual framework	Hallett N.; Dickinson R.; Eneje E.; Dickens G.L.	2023	medRxiv		(Hallett, Eneje) School of Nursing and Midwifery, University of Birmingham, Birmingham, United Kingdom(Dickinson) Birmingham and Solihull Mental Health NHS Foundation Trust, Birmingham, United Kingdom(Dickens) Department of Nursing, Midwifery and Health,	-	2028194778	https://dx.doi.org/10.1101/2023.10.20.23297217
#44859	Primary	Hammond 2023	Improving the mental health and mental health support available to adolescents in out-of-home care via Adolescent-Focused Low-Intensity Life Story Work: a realist review.	Hammond, Simon P; Mickleburgh, Ella; Duddy, Claire; Hiller, Rachel; Neil, Elsbeth; Blackett, Rosie; Williams, Kevin; Wilson, Jon; Wong, Geoff	2023	BMJ open	13	10	e075093-		https://dx.doi.org/10.1136/bmjopen-2023-075093
#20747	Primary	Handley 2017	Dementia-friendly interventions to improve the care of people living with dementia admitted to hospitals: a realist review.	Handley, Melanie; Bunn, Frances; Goodman, Claire	2017	BMJ open	7	7	e015257-		https://dx.doi.org/10.1136/bmjopen-2016-015257
#39445	Primary	Handley 2021	Effectiveness and sustainability of volunteering with older people living in care homes: A mixed methods systematic review	Handley, Melanie; Bunn, Frances; Dunn, Valerie; Hill, Carolyn; Goodman, Claire	2021	Health & Social Care in the Community			-	2577760526; 2021-89564-001	https://doi.org/10.1111/hsc.13576
#44709	Primary	Hannigan 2022		Hannigan, Ben; Edwards, Deborah; Anstey, Sally; Coffey, Michael; Gill, Paul; Mann, Mala; Meudell, Alan	2022				-		https://dx.doi.org/10.3310/ULTI9178
#10968	Primary	Hanson 2021	The Infectious Diseases Society of America Guidelines on the Diagnosis of COVID-19: Antigen Testing.	Hanson, Kimberly E; Altayar, Osama; Caliendo, Angela M; Arias, Cesar A; Englund, Janet A; Hayden, Mary K; Lee, Mark J; Loeb, Mark; Patel, Robin; El Alayli, Abdallah; Sultan, Shahnaz; Falck-Ytter, Yngve; Lavergne, Valery; Mansour, Razan; Morgan, Rebecca L; Murad, M Hassan; Patel, Payal; Bhimraj, Adarsh; Mustafa, Reem A	2021	Clinical infectious diseases : an official publication of the Infectious Diseases Society of America		a4j, 9203213	-		https://dx.doi.org/10.1093/cid/ciab557
#14955	Primary	Harper 2021	The experiences, priorities, and perceptions of informal caregivers of people with dementia in nursing homes: A scoping review.	Harper, Alexandra E; Terhorst, Lauren; Moscirella, Marybeth; Turner, Rose L; Piersol, Catherine V; Leland, Natalie E	2021	Dementia (London, England)	20	8	2746-2765		https://dx.doi.org/10.1177/14713012211012606
#10670	Primary	Harper 2022	A Systematic Review of Tools Assessing the Perspective of Caregivers of Residents With Dementia.	Harper, Alexandra E; Rouch, Stephanie; Leland, Natalie E; Turner, Rose L; Mansbach, William E; Day, Claire E; Terhorst, Lauren	2022	Journal of applied gerontology : the official journal of the Southern Gerontological Society	41	4	1196-1208		https://dx.doi.org/10.1177/07334648211028692
#8195	Primary	Harrington 2020	Defining Patient Engagement in Research: Results of a Systematic Review and Analysis: Report of the ISPOR Patient-Centered Special Interest Group.	Harrington, Rachel L; Hanna, Maya L; Oehrlein, Elisabeth M; Camp, Rob; Wheeler, Russell; Cooblall, Clarissa; Tesoro, Theresa; Scott, Amie M; von Gizycki, Rainald; Nguyen, Francis; Hareendran, Asha; Patrick, Donald L; Perfetto, Eleanor M	2020	Value in health : the journal of the International Society for Pharmacoeconomics and Outcomes Research	23	6	677-688		https://dx.doi.org/10.1016/j.jval.2020.01.019
#13897	Primary	Haunch 2021	Understanding the staff behaviours that promote quality for older people living in long term care facilities: A realist review.	Haunch, Kirsty; Thompson, Carl; Arthur, Antony; Edwards, Paul; Goodman, Claire; Hanratty, Barbara; Meyer, Julienne; Charlwood, Andy; Valizade, Danat; Backhaus, Ramona; Verbeek, Hilde; Hamers, Jan; Spilsbury, Karen	2021	International journal of nursing studies	117	gs8, 0400675	103905-		https://dx.doi.org/10.1016/j.ijnurstu.2021.103905
#44780	Primary	Haynes 2010	Effects of computerized clinical decision support systems on practitioner performance and patient outcomes: Methods of a decision-maker-researcher partnership systematic review	Haynes, R.B.; Wilczynski, N.L.	2010	Implementation Science	5	1	-		10.1186/1748-5908-5-12
#44925	Primary	Hazelton 2022	Interventions for perceptual disorders following stroke	Hazelton, C.; Thomson, K.; Todhunter-Brown, A.; Campbell, P.; Chung, C.S.Y.; Dorris, L.; Gillespie, D.C.; Hunter, S.M.; McGill, K.; Nicolson, D.J.; Williams, L.J.; Brady, M.C.	2022	Cochrane Database of Systematic Reviews	2022	11	-		10.1002/14651858.CD007039.pub3
#44857	Primary	Heenan 2023	Combining public health evidence, policy experience and communications expertise to inform preventive health: reflections on a novel method of knowledge synthesis.	Heenan, Maddie; Chung, Alexandra; Howse, Elly; Signy, Helen; Rychetnik, Lucie	2023	Health research policy and systems	21	1	112-		https://dx.doi.org/10.1186/s12961-023-01062-x
#44835	Primary	Helmer 2023	Dissemination of knowledge from Cochrane Public Health reviews: a bibliographic study.	Helmer, Stefanie Maria; Matthias, Katja; Mergenthal, Lea; Reimer, Mia; De Santis, Karina Karolina	2023	Systematic reviews	12	1	113-		https://dx.doi.org/10.1186/s13643-023-02272-8
#31570	Primary	Henry 2022	Biomarkers for Systemic Therapy in Metastatic Breast Cancer: ASCO Guideline Update	Henry N.L.; Somerfield M.R.; Dayao Z.; Elias A.; Kalinsky K.; McShane L.M.; Moy B.; Park B.H.; Shanahan K.M.; Sharma P.; Shatsky R.; Stringer-Reasor E.; Telli M.; Turner N.C.; DeMichele A.	2022	Journal of clinical oncology : official journal of the American Society of Clinical Oncology		(Henry) University of Michigan, MI, Ann Arbor, United States(Somerfield) American Society of Clinical Oncology, VA, Alexandria, Egypt(Dayao) University of New Mexico Hospital, NM, Albuquerque, United States(Elias) University of Colorado Cancer Center, CO,	JCO2201063-		https://dx.doi.org/10.1200/JCO.22.01063
#19251	Primary	Hirst 2016	Best-Practice Guideline on the Prevention of Abuse and Neglect of Older Adults.	Hirst, Sandra P; Penney, Tasha; McNeill, Susan; Boscart, Veronique M; Podnieks, Elizabeth; Sinha, Samir K	2016	Canadian journal on aging = La revue canadienne du vieillissement	35	2	242-60		https://dx.doi.org/10.1017/S0714980816000209
#44918	Primary	Holland-Hart 2023	A RAPID REALIST REVIEW: HOW SHARED DECISIONMAKING APPROACHES AND PATIENT AIDS INFLUENCE TREATMENT DECISIONS FOR PATIENTS WITH ADVANCED (NON-CURATIVE) CANCER?	Holland-Hart D.; Edwards M.; Mann M.; Longo M.; Byrne A.; Nelson A.	2023	BMJ Supportive and Palliative Care	13	Supplement 1	A11-	640339721	https://dx.doi.org/10.1136/spcare-2023-MCRC.25
#44884	Primary	Houton 2022	The mental health detention process: a scoping review to inform GP training.	Houton, Paula; Reid, Helen; Davidson, Gavin; Gormley, Gerard	2022	BJGP Open	6	4	2025-09-01		10.3399/BJGPO.2022.0061
#44895	Primary	Howe 2023	A realist review of medication optimisation of community dwelling service users with serious mental illness	Howe J.; MacPhee M.; Duddy C.; Habib H.; Wong G.; Jacklin S.; Allen K.; Oduola S.; Upthegrove R.; Carlish M.; Patterson E.; Maidment I.	2023	medRxiv		(Howe, Habib, Maidment) Aston University, United Kingdom(MacPhee) University of British Columbia, Canada(Duddy, Wong) Nuffield Department of Primary Care Health Sciences, University of Oxford, United Kingdom(Jacklin) School of Pharmacy and Bioengineering,	-	2026945707	https://dx.doi.org/10.1101/2023.08.02.23293542
#44824	Primary	Hunt 2023	Effectiveness of Social Inclusion Interventions for Anxiety and Depression among Adolescents: A Systematic Review.	Hunt, Xanthe; Shakespeare, Tom; Vilyte, Gabriele; Melendez-Torres, G J; Henry, Junita; Bradshaw, Melissa; Naidoo, Selvan; Mbuyamba, Rachel; Aljassem, Shahd; Suubi, Esta; Aljasem, Nawar; Makhetha, Moroesi; Bantjes, Jason	2023	International journal of environmental research and public health	20	3	-		https://dx.doi.org/10.3390/ijerph20031895
#9037	Primary	Husk 2020	What approaches to social prescribing work, for whom, and in what circumstances? A realist review.	Husk, Kerryn; Blockley, Kelly; Lovell, Rebecca; Bethel, Alison; Lang, Iain; Byng, Richard; Garside, Ruth	2020	Health & social care in the community	28	2	309-324		https://dx.doi.org/10.1111/hsc.12839
#44763	Primary	Hyde 2017	Process and impact of patient involvement in a systematic review of shared decision making in primary care consultations.	Hyde, Catherine; Dunn, Kate M; Higginbottom, Adele; Chew-Graham, Carolyn A	2017	Health expectations : an international journal of public participation in health care and health policy	20	2	298-308		https://dx.doi.org/10.1111/hex.12458
#15026	Primary	Ijaz 2021	Preventing Childhood Obesity in Primary Schools: A Realist Review from UK Perspective.	Ijaz, Sharea; Nobles, James; Johnson, Laura; Moore, Theresa; Savovic, Jelena; Jago, Russell	2021	International journal of environmental research and public health	18	24	-		https://dx.doi.org/10.3390/ijerph182413395
#10009	Primary	Jesus 2022	Person-Centered Rehabilitation Model: Framing the Concept and Practice of Person-Centered Adult Physical Rehabilitation Based on a Scoping Review and Thematic Analysis of the Literature.	Jesus, Tiago S; Papadimitriou, Christina; Bright, Felicity A; Kayes, Nicola M; Pinho, Catia S; Cott, Cheryl A	2022	Archives of physical medicine and rehabilitation	103	1	106-120		https://dx.doi.org/10.1016/j.apmr.2021.05.005
#44921	Primary	John 2023	Service user involvement in recovery-oriented care planning: a realist synthesis	John, Thomas	2023	Dissertation Abstracts International: Section B: The Sciences and Engineering	84	5-B	-	2023-33088-070
#44833	Primary	Johnson 2023	Involving people with a lived experience when developing a proposal for Health Technology Assessment research of nonsurgical treatments for pelvic organ prolapse: Process and reflections.	Johnson, Eugenie Evelynne; Lally, Joanne; Farnworth, Allison; Pearson, Fiona	2023	Health expectations : an international journal of public participation in health care and health policy	26	3	1127-1136		https://dx.doi.org/10.1111/hex.13727
#44833	Additional	Johnson 2023	Involving People With A Lived Experience When Developing A Proposed Health Technology Assessment Of Pelvic Organ Prolapse Treatments	Johnson E.; Pearson F.; Lally J.; Farnworth A.	2022	International Journal of Technology Assessment in Health Care	38	Supplement 1	S6-	640045257	https://dx.doi.org/10.1017/S0266462322000721
#14840	Primary	Joseph-Williams 2021	What Works in Implementing Patient Decision Aids in Routine Clinical Settings? A Rapid Realist Review and Update from the International Patient Decision Aid Standards Collaboration.	Joseph-Williams, Natalie; Abhyankar, Purva; Boland, Laura; Bravo, Paulina; Brenner, Alison T; Brodney, Suzanne; Coulter, Angela; Giguere, Anik; Hoffman, Aubri; Korner, Mirjam; Langford, Aisha; Legare, France; Matlock, Daniel; Moumjid, Nora; Munro, Sarah; Dahl Steffensen, Karina; Stirling, Christine; van der Weijden, Trudy	2021	Medical decision making : an international journal of the Society for Medical Decision Making	41	7	907-937		https://dx.doi.org/10.1177/0272989X20978208
#44930	Primary	Karlsson 2023	Roles, outcomes, and enablers within research partnerships: A rapid review of the literature on patient and public involvement and engagement in health research	Karlsson, A.W.; Kragh-SÃ¸rensen, A.; BÃ¸rgesen, K.; Behrens, K.E.; Andersen, T.; Kidholm, M.L.; Rothmann, M.J.; Ketelaar, M.; Janssens, A.	2023	Research Involvement and Engagement	9	1	-		10.1186/s40900-023-00448-z
#44891	Primary	Karunananthan 2022	WHEN SHOULD SYSTEMATIC REVIEWS BE REPLICATED AND WHEN IS IT WASTEFUL: A CHECKLIST AND FRAMEWORK	Karunananthan S.; Welch V.; Grimshaw J.; Maxwell L.; Smith M.; Tugwell P.	2022	BMJ Evidence-Based Medicine	27	Supplement 2	A16-	638695954	https://dx.doi.org/10.1136/ebm-2022-EBMLive.30
#22818	Primary	Keren 2022	Laboratory Detection and Initial Diagnosis of Monoclonal Gammopathies: Guideline From the College of American Pathologists in Collaboration With the American Association for Clinical Chemistry and the American Society for Clinical Pathology.	Keren, David F.; Bocsi, Gregary; Billman, Brooke L.; Etzell, Joan; Faix, James D.; Kumar, Shaji; Lipe, Brea; McCudden, Christopher; Montgomery, Roberta; Murray, David L.; Rai, Alex J.; Cuyegkeng Redondo, Teresita; Souter, Lesley; Ventura, Christina B.; Ansari, Mohammad Qasim	2022	Archives of Pathology & Laboratory Medicine	146	5	575-590		10.5858/arpa.2020-0794-CP
#44874	Primary	Kernot 2023	Employment interventions to assist people who experience borderline personality disorder: A scoping review.	Kernot, Jocelyn; Baker, Amy; Oster, Candice; Petrakis, Melissa; Dawson, Suzanne	2023	International Journal of Social Psychiatry	69	8	1845-1855		10.1177/00207640231189424
#14395	Primary	Kerr 2021	How can pharmacists develop patient-pharmacist communication skills? A realist synthesis.	Kerr, Aisling; Kelleher, Caroline; Pawlikowska, Teresa; Strawbridge, Judith	2021	Patient education and counseling	104	10	2467-2479		https://dx.doi.org/10.1016/j.pec.2021.03.010
#44813	Primary	Kingstone 2022	Interventions to identify and manage depression delivered by 'nontraditional' providers to community-dwelling older adults: A realist review.	Kingstone, Tom; Chew-Graham, Carolyn A; Corp, Nadia	2022	Health expectations : an international journal of public participation in health care and health policy	25	6	2658-2679		https://dx.doi.org/10.1111/hex.13594
#6161	Primary	Kothari 2020	Individual and interpersonal factors associated with psychosocial functioning among adolescents in foster care: A scoping review.	Kothari, Brianne H; Blakeslee, Jennifer; Miller, Rebecca	2020	Children and youth services review	118	8110100	-		https://dx.doi.org/10.1016/j.childyouth.2020.105454
#34109	Primary	Krause 2021	11.15 Problem-Solving Training as an Active Ingredient for Treating Youth Depression? A Mixed-Methods Scoping Review Involving Youth Co-Researchers	Krause K.; Courtney D.; Chan B.; Bonato S.; Aitken M.; Relihan J.; Prebeg M.; Darnay K.; Hawke L.; Szatmari P.	2021	Journal of the American Academy of Child and Adolescent Psychiatry	60	10 Supplement	S182-		https://dx.doi.org/10.1016/j.jaac.2021.09.146
#33537	Primary	Kroft 2021	Guideline from the american society for clinical pathology and the college of american pathologists	Kroft S.H.; Sever C.E.; Bagg A.; Billman B.; Diefenbach C.; Dorfman D.M.; Finn W.G.; Gratzinger D.A.; Gregg P.A.; Leonard J.P.; Smith S.; Souter L.; Weiss R.L.; Ventura C.B.; Cheung M.C.	2021	American Journal of Clinical Pathology	155	1	1937-12-01		https://dx.doi.org/10.1093/ajcp/aqaa191
#19691	Primary	Kruse-Jarres 2017	Acquired hemophilia A: Updated review of evidence and treatment guidance.	Kruse-Jarres, Rebecca; Kempton, Christine L; Baudo, Francesco; Collins, Peter W; Knoebl, Paul; Leissinger, Cindy A; Tiede, Andreas; Kessler, Craig M	2017	American journal of hematology	92	7	695-705		https://dx.doi.org/10.1002/ajh.24777
#44786	Primary	Land 2017	A five-step approach for stakeholder engagement in prioritisation and planning of environmental evidence syntheses Neal Haddaway, Sally Crowe	Land, M.; Macura, B.; Bernes, C.; Johansson, S.	2017	Environmental Evidence	6	1	-		10.1186/s13750-017-0104-0
#44787	Primary	Langer 2017	How stakeholder engagement has led us to reconsider definitions of rigour in systematic reviews	Langer, L.; Erasmus, Y.; Tannous, N.; Stewart, R.	2017	Environmental Evidence	6	1	-		10.1186/s13750-017-0098-7
#44717	Primary	Lawlor 2019	A Scoping Review to Map Empirical Evidence Regarding Key Domains and Questions in the Clinical Pathway of Delirium in Palliative Care.	Lawlor, Peter G; Rutkowski, Nicole A; MacDonald, Alistair R; Ansari, Mohammed T; Sikora, Lindsey; Momoli, Franco; Kanji, Salmaan; Wright, David K; Rosenberg, Erin; Hosie, Annmarie; Pereira, Jose L; Meagher, David; Rice, Jill; Scott, John; Bush, Shirley H	2019	Journal of pain and symptom management	57	3	661-681.e12		https://dx.doi.org/10.1016/j.jpainsymman.2018.12.002
#30918	Primary	Leitzmann 2018	The WCRF/ AICR third expert report and the updated cancer prevention recommendations	Leitzmann M.	2018	Obesity Facts	11	Supplement 1	2013-12-01		https://dx.doi.org/10.1159/000489691
#14862	Primary	LetiziaMauro 2021	Physical Agent Modalities in Early Osteoarthritis: A Scoping Review.	Letizia Mauro, Giulia; Scaturro, Dalila; Gimigliano, Francesca; Paoletta, Marco; Liguori, Sara; Toro, Giuseppe; Iolascon, Giovanni; Moretti, Antimo	2021	Medicina (Kaunas, Lithuania)	57	11	-		https://dx.doi.org/10.3390/medicina57111165
#34235	Primary	Leung 2021	Therapies for peripheral joint involvement in psoriatic arthritis: A systematic literature review	Leung Y.Y.; Korotaeva T.; Candia L.; Juhl Pedersen S.; Bautista-Molano W.; Ruderman E.; Bisoendial R.; Perez Alamino R.; Olsder W.; Moeller B.; Grazio S.; Gudu T.; Mody G.; Pineda C.; Raffayova H.; Rohekar S.; Fitzgerald O.	2021	Annals of the Rheumatic Diseases	80	SUPPL 1	1296-1297		https://dx.doi.org/10.1136/annrheumdis-2021-eular.900
#20116	Primary	Lhussier 2016	A realist synthesis of the evidence on outreach programmes for health improvement of Traveller Communities.	Lhussier, M; Carr, S M; Forster, N	2016	Journal of public health (Oxford, England)	38	2	e125-32		https://dx.doi.org/10.1093/pubmed/fdv093
#44796	Primary	Lisiecka 2022	A qualitative meta-synthesis of evidence (meta-ethnography) exploring the personal experiences of gastrostomy tube in neurodegenerative diseases: a case of motor neurone disease.	Lisiecka, Dominika; Kearns, Aine; Bourke, Fiona; Lawson, Ian; Muir, Cath	2022	Disability and rehabilitation	44	18	4949-4965		https://dx.doi.org/10.1080/09638288.2021.1922518
#6977	Primary	Llewellyn-Beardsley 2019	Characteristics of mental health recovery narratives: Systematic review and narrative synthesis.	Llewellyn-Beardsley, Joy; Rennick-Egglestone, Stefan; Callard, Felicity; Crawford, Paul; Farkas, Marianne; Hui, Ada; Manley, David; McGranahan, Rose; Pollock, Kristian; Ramsay, Amy; Saelor, Knut Tore; Wright, Nicola; Slade, Mike	2019	PloS one	14	3	e0214678-		https://dx.doi.org/10.1371/journal.pone.0214678
#35965	Primary	Long 2017	UNDERSTANDING WHY UK GPS ARE LEAVING GENERAL PRACTICE-A SYSTEMATIC REVIEW OF QUALITATIVE RESEARCH	Long L.; Sansom A.; Aylward A.; Robinson S.; Anderson R.; Fletcher E.; Welsman J.; Dean S.; Campbell J.	2017	Journal of Epidemiology and Community Health	71	Supplement 1	A84-		https://dx.doi.org/10.1136/jech-2017-SSMAbstracts.173
#44834	Primary	Long 2023	Realist synthesis of factors affecting retention of staff in UK adult mental health services.	Long, Jaqui; Ohlsen, Sally; Senek, Michaela; Booth, Andrew; Weich, Scott; Wood, Emily	2023	BMJ open	13	5	e070953-		https://dx.doi.org/10.1136/bmjopen-2022-070953
#9088	Primary	Loprinzi 2020	Prevention and Management of Chemotherapy-Induced Peripheral Neuropathy in Survivors of Adult Cancers: ASCO Guideline Update.	Loprinzi, Charles L; Lacchetti, Christina; Bleeker, Jonathan; Cavaletti, Guido; Chauhan, Cynthia; Hertz, Daniel L; Kelley, Mark R; Lavino, Antoinette; Lustberg, Maryam B; Paice, Judith A; Schneider, Bryan P; Lavoie Smith, Ellen M; Smith, Mary Lou; Smith, Thomas J; Wagner-Johnston, Nina; Hershman, Dawn L	2020	Journal of clinical oncology : official journal of the American Society of Clinical Oncology	38	28	3325-3348		https://dx.doi.org/10.1200/JCO.20.01399
#10140	Primary	Loskutova 2022	Stimulant Prescribing Error Assessment Rubric Development.	Loskutova, Natalia Y; Lutgen, Cory; Smail, Craig; Staton, Elizabeth W; Nichols, Stephanie D; Pinckney, Richard G	2022	Journal of patient safety	18	1	e282-e289		https://dx.doi.org/10.1097/PTS.0000000000000775
#13632	Primary	Louch 2021	Exploring patient safety outcomes for people with learning disabilities in acute hospital settings: a scoping review.	Louch, Gemma; Albutt, Abigail; Harlow-Trigg, Joanna; Moore, Sally; Smyth, Kate; Ramsey, Lauren; O'Hara, Jane K	2021	BMJ open	11	5	e047102-		https://dx.doi.org/10.1136/bmjopen-2020-047102
#37904	Primary	Lourida 2019	IMPROVING THE EXPERIENCE OF CARE FOR PEOPLE WITH DEMENTIA IN HOSPITAL: SYNTHESIS OF QUALITATIVE AND QUANTITATIVE EVIDENCE	Lourida I.; Gwernan-Jones R.; Abbott R.A.; Rogers M.; Green C.; Ball S.; Richards D.; Hemsley A.; Clare L.; Llewellyn D.J.; Moore D.; Lang I.A.; Owens C.; Thompson-Coon J.	2019	Alzheimer's and Dementia	15	7 Supplement	P1170-		https://dx.doi.org/10.1016/j.jalz.2019.06.3558
#44812	Primary	Lovell 2022	Implementing Interventions to Improve Health Communication Equity for First Nations People: Guidance from a Rapid Realist Review.	Lovell, Judith; Clark, Louise	2022	Journal of health communication	27	8	555-562		https://dx.doi.org/10.1080/10810730.2022.2134523
#44864	Primary	Maben 2023	Interventions to address unprofessional behaviours between staff in acute care: what works for whom and why? A realist review.	Maben, Jill; Aunger, Justin Avery; Abrams, Ruth; Wright, Judy M; Pearson, Mark; Westbrook, Johanna I; Jones, Aled; Mannion, Russell	2023	BMC medicine	21	1	403-		https://dx.doi.org/10.1186/s12916-023-03102-3
#8752	Primary	Machida 2020	Survival outcome and perioperative complication related to neoadjuvant chemotherapy with carboplatin and paclitaxel for advanced ovarian cancer: A systematic review and meta-analysis.	Machida, Hiroko; Tokunaga, Hideki; Matsuo, Koji; Matsumura, Noriomi; Kobayashi, Yoichi; Tabata, Tsutomu; Kaneuchi, Masanori; Nagase, Satoru; Mikami, Mikio	2020	European journal of surgical oncology : the journal of the European Society of Surgical Oncology and the British Association of Surgical Oncology	46	5	868-875		https://dx.doi.org/10.1016/j.ejso.2019.11.520
#13681	Primary	Maidment 2021	Rapid realist review of the role of community pharmacy in the public health response to COVID-19.	Maidment, Ian; Young, Emma; MacPhee, Maura; Booth, Andrew; Zaman, Hadar; Breen, Juanita; Hilton, Andrea; Kelly, Tony; Wong, Geoff	2021	BMJ open	11	6	e050043-		https://dx.doi.org/10.1136/bmjopen-2021-050043
#44721	Primary	Mann 2019	Palliative Care Evidence Review Service (PaCERS): a knowledge transfer partnership.	Mann, Mala; Woodward, Amanda; Nelson, Annmarie; Byrne, Anthony	2019	Health research policy and systems	17	1	100-		https://dx.doi.org/10.1186/s12961-019-0504-4
#5457	Primary	Mannucci 2022	Effects of insulin on cardiovascular events and all-cause mortality in patients with type 2 diabetes: A meta-analysis of randomized controlled trials.	Mannucci, Edoardo; Targher, Giovanni; Nreu, Besmir; Pintaudi, Basilio; Candido, Riccardo; Giaccari, Andrea; Gallo, Marco; Monami, Matteo; SID-AMD joint panel for Italian Guidelines on Treatment of Type 2 Diabetes	2022	Nutrition, metabolism, and cardiovascular diseases : NMCD		9111474, DGW	-		https://dx.doi.org/10.1016/j.numecd.2022.03.007
#9692	Primary	Martin 2020	A scoping review of gaps and priorities in dementia care in Europe.	Martin, Anne; O'Connor, Stephen; Jackson, Carolyn	2020	Dementia (London, England)	19	7	2135-2151		https://dx.doi.org/10.1177/1471301218816250
#7747	Primary	Martinez 2019	Stakeholder engagement in research: a scoping review of current evaluation methods.	Martinez, Jenny; Wong, Carin; Piersol, Catherine Verrier; Bieber, Dawn Clayton; Perry, Bonita L; Leland, Natalie E	2019	Journal of comparative effectiveness research	8	15	1327-1341		https://dx.doi.org/10.2217/cer-2019-0047
#44708	Primary	Masterson 2022	Mapping definitions of co-production and co-design in health and social care: A systematic scoping review providing lessons for the future.	Masterson, Daniel; Areskoug Josefsson, Kristina; Robert, Glenn; Nylander, Elisabeth; Kjellstrom, Sofia	2022	Health expectations : an international journal of public participation in health care and health policy		dzo, 9815926	-		https://dx.doi.org/10.1111/hex.13470
#44920	Primary	McCabe 2022	Youth engagement in mental health research: A systematic review	McCabe, Erin; Amarbayan, Mungunzul (Megan); Rabi, Sarah; Mendoza, Justino; Naqvi, Syeda Farwa; Thapa Bajgain, Kalpana; Zwicker, Jennifer D.; Santana, Maria	2022	Health Expectations: An International Journal of Public Participation in Health Care & Health Policy			-	2023-20624-001	10.1111/hex.13650
#44718	Primary	McCarron 2019	Understanding patient engagement in health system decision-making: a co-designed scoping review.	McCarron, Tamara L; Moffat, Karen; Wilkinson, Gloria; Zelinsky, Sandra; Boyd, Jamie M; White, Deborah; Hassay, Derek; Lorenzetti, Diane L; Marlett, Nancy J; Noseworthy, Thomas	2019	Systematic reviews	8	1	97-		https://dx.doi.org/10.1186/s13643-019-0994-8
#44743	Primary	McCarron 2021	Patients as partners in health research: A scoping review.	McCarron, Tamara L; Clement, Fiona; Rasiah, Jananee; Moran, Chelsea; Moffat, Karen; Gonzalez, Andrea; Wasylak, Tracy; Santana, Maria	2021	Health expectations : an international journal of public participation in health care and health policy	24	4	1378-1390		https://dx.doi.org/10.1111/hex.13272
#44869	Primary	McConnell 2023	Integrating palliative care and heart failure: a systematic realist synthesis (PalliatHeartSynthesis).	McConnell, Tracey; Blair, Carolyn; Burden, John; Duddy, Claire; Hill, Loreena; Howie, Clare; Jones, Bob; Ruane, Bob; Wong, Geoff; Reid, Joanne	2023	Open heart	10	2	-		https://dx.doi.org/10.1136/openhrt-2023-002438
#44899	Primary	Mendonca 2023	Home Health Care or Hospitalization for Adults With Chronic Respiratory Diseases and Post-COVID Syndrome: A Systematic Review	Mendonca K.P.; Leite S.; Chaves G.; Santino T.A.; Barbosa J.V.S.; Gama Z.A.S.; Ahmed S.; Santos T.Z.M.; Amaral C.T.; Santana R.C.; Silva G.L.B.; Monteiro K.S.	2023	American Journal of Respiratory and Critical Care Medicine	207	1	-	641646817	https://dx.doi.org/10.1164/ajrccm-conference.2023.C37
#44742	Primary	Merner 2021	Stakeholder Involvement in Systematic Reviews: Lessons From Cochrane's Public Health and Health Systems Network.	Merner, Bronwen; Lowe, Dianne; Walsh, Louisa; Synnot, Anneliese; Stratil, Jan; Lewin, Simon; Glenton, Claire; von Philipsborn, Peter; Schonfeld, Lina; Ryan, Rebecca; O'Connor, Denise; Hoving, Jan L; Hill, Sophie	2021	American journal of public health	111	7	1210-1215		https://dx.doi.org/10.2105/AJPH.2021.306252
#44917	Primary	Merner 2023	Consumers' and health providers' views and perceptions of partnering to improve health services design, delivery and evaluation: a co-produced qualitative evidence synthesis	Merner B.; Schonfeld L.; Virgona A.; Lowe D.; Walsh L.; Wardrope C.; Graham-Wisener L.; Xafis V.; Colombo C.; Refahi N.; Bryden P.; Chmielewski R.; Martin F.; Messino N.M.; Mussared A.; Smith L.; Biggar S.; Gill M.; Menzies D.; Gaulden C.M.; Earnshaw L.; Arnott L.; Poole N.; Ryan R.E.; Hill S.	2023	Cochrane Database of Systematic Reviews	2023	3	CD013274-	640792918	https://dx.doi.org/10.1002/14651858.CD013274.pub2
#7648	Primary	Michalsen 2019	Interprofessional Shared Decision-Making in the ICU: A Systematic Review and Recommendations From an Expert Panel.	Michalsen, Andrej; Long, Ann C; DeKeyser Ganz, Freda; White, Douglas B; Jensen, Hanne I; Metaxa, Victoria; Hartog, Christiane S; Latour, Jos M; Truog, Robert D; Kesecioglu, Jozef; Mahn, Anna R; Curtis, J Randall	2019	Critical care medicine	47	9	1258-1266		https://dx.doi.org/10.1097/CCM.0000000000003870
#44840	Primary	Millar 2023	Towards achieving interorganisational collaboration between health-care providers: a realist evidence synthesis.	Millar, Ross; Aunger, Justin Avery; Rafferty, Anne Marie; Greenhalgh, Joanne; Mannion, Russell; McLeod, Hugh; Faulks, Deborah	2023	Health and social care delivery research	11	6	1-130		https://dx.doi.org/10.3310/KPLT1423
#44855	Primary	Mishu 2023	Cross-culturally adapted psychological interventions for the treatment of depression and/or anxiety among young people: A scoping review.	Mishu, Masuma Pervin; Tindall, Lucy; Kerrigan, Philip; Gega, Lina	2023	PloS one	18	10	e0290653-		https://dx.doi.org/10.1371/journal.pone.0290653
#44898	Primary	Mitchell 2023	A scoping review to map evidence regarding key domains and questions in the management of non-traumatic wrist disorders	Mitchell T.; Hamilton N.; Dean B.; Rodgers S.; Fowler-Davis S.; McLean S.	2023	Hand Therapy		(Mitchell, Hamilton, Fowler-Davis, McLean) Health Research Institute, Sheffield Hallam University, Sheffield, United Kingdom(Dean) Nuffield Department of Clinical Neurosciences, University of Oxford, United Kingdom(Rodgers) The Hand Unit, Northern General	-	2027156752	https://dx.doi.org/10.1177/17589983231219595
#44785	Primary	Mogo 2020	Using a rapid review process to engage stakeholders, inform policy and set priorities for promoting physical activity and leisure participation for children with disabilities in British Columbia	Mogo, E.; Badillo, I.; Majnemer, A.; Duckworth, K.; Kennedy, S.; Symington, V.; Shikako-Thomas, K.	2020	Leisure/ Loisir	44	2	225-253		10.1080/14927713.2020.1760121
#12664	Primary	Mole 2018	The nutritional care of people living with dementia at home: A scoping review.	Mole, Louise; Kent, Bridie; Abbott, Rebecca; Wood, Chloe; Hickson, Mary	2018	Health & social care in the community	26	4	e485-e496		https://dx.doi.org/10.1111/hsc.12540
#44811	Primary	Moody 2022	Patient perspectives on primary care for multimorbidity: An integrative review.	Moody, Elaine; Martin-Misener, Ruth; Baxter, Larry; Boulos, Leah; Burge, Fred; Christian, Erin; Condran, Brian; MacKenzie, Adrian; Michael, Elizabeth; Packer, Tanya; Peacock, Kylie; Sampalli, Tara; Warner, Grace	2022	Health expectations : an international journal of public participation in health care and health policy	25	6	2614-2627		https://dx.doi.org/10.1111/hex.13568
#9120	Primary	Moretti 2020	Choline: An Essential Nutrient for Skeletal Muscle.	Moretti, Antimo; Paoletta, Marco; Liguori, Sara; Bertone, Matteo; Toro, Giuseppe; Iolascon, Giovanni	2020	Nutrients	12	7	-		https://dx.doi.org/10.3390/nu12072144
#9351	Primary	Morgan 2020	A systematic review of evidence for and against routine surveillance imaging after completing treatment for childhood extracranial solid tumors.	Morgan, Jessica E; Walker, Ruth; Harden, Melissa; Phillips, Robert S	2020	Cancer medicine	9	14	4949-4961		https://dx.doi.org/10.1002/cam4.3110
#44751	Primary	Morley 2016	A systematic scoping review of the evidence for consumer involvement in organisations undertaking systematic reviews: focus on Cochrane.	Morley, Richard F; Norman, Gill; Golder, Su; Griffith, Polly	2016	Research involvement and engagement	2	101708164	36-		https://dx.doi.org/10.1186/s40900-016-0049-4
#36052	Primary	Morrissey 2017	A systematic review and synthesis of outcome domains for use within forensic services for people with intellectual disabilities	Morrissey C.; Langdon P.E.; Geach N.; Chester V.; Ferriter M.; Lindsay W.R.; McCarthy J.; Devapriam J.; Walker D.-M.; Duggan D.; Alexander R.	2017	BJPsych Open	3	1	41-56		https://dx.doi.org/10.1192/bjpo.bp.116.003616
#13954	Primary	Morton 2021	Sustaining community-based interventions for people affected by dementia long term: the SCI-Dem realist review.	Morton, Thomas; Wong, Geoff; Atkinson, Teresa; Brooker, Dawn	2021	BMJ open	11	7	e047789-		https://dx.doi.org/10.1136/bmjopen-2020-047789
#44705	Primary	MortonNinomiya 2022	Knowledge translation approaches and practices in Indigenous health research: A systematic review.	Morton Ninomiya, Melody E; Maddox, Raglan; Brascoupe, Simon; Robinson, Nicole; Atkinson, Donna; Firestone, Michelle; Ziegler, Carolyn; Smylie, Janet	2022	Social science & medicine (1982)	301	ut9, 8303205	114898-		https://dx.doi.org/10.1016/j.socscimed.2022.114898
#44854	Primary	Muir 2023	Patient and public involvement in emergency care research: a scoping review of the literature.	Muir, Rachel; Carlini, Joan; Crilly, Julia; Ranse, Jamie	2023	Emergency medicine journal : EMJ	40	8	596-605		https://dx.doi.org/10.1136/emermed-2022-212514
#44882	Primary	Muntheâ€Kaas 2022	User experiences of structured stakeholder engagement to consider transferability: The TRANSFER approach.	Muntheâ€Kaas, Heather; NÃ¸kleby, Heid; Rosenbaum, Sarah	2022	Campbell Systematic Reviews	18	4	2018-01-01		10.1002/cl2.1284
#12118	Primary	Murphy 2018	A Scoping Review of Emergency Department Discharge Instructions for Children and Adolescents With Mental Disorders.	Murphy, Andrea L; Curran, Janet; Newton, Amanda S; Emberly, Debbie; McRae, Cecilia; MacPhee, Shannon	2018	Pediatric emergency care	34	10	711-722		https://dx.doi.org/10.1097/PEC.0000000000001037
#44867	Primary	Murray 2023	Co-Regulation as a Support for Older Youth in the Context of Foster Care: a Scoping Review of the Literature.	Murray, Desiree W; Rackers, Hannah; Meyer, Aleta; McKenzie, Kelly Jedd; Malm, Karin; Sepulveda, Kristin; Heath, Catherine	2023	Prevention science : the official journal of the Society for Prevention Research	24	6	1187-1197		https://dx.doi.org/10.1007/s11121-023-01531-3
#44847	Primary	Nesbitt 2023	A scoping review of resilience among transition-age youth with serious mental illness: tensions, knowledge gaps, and future directions.	Nesbitt, Amy E; Sabiston, Catherine M; deJonge, Melissa L; Barbic, Skye P; Kozloff, Nicole; Nalder, Emily J	2023	BMC psychiatry	23	1	660-		https://dx.doi.org/10.1186/s12888-023-05158-0
#20951	Primary	Neufeld 2017	Perioperative management of haemophilia B: A critical appraisal of the evidence and current practices.	Neufeld, E J; Solimeno, L; Quon, D; Walsh, C; Seremetis, S; Cooper, D; Iyer, N N; Hoxer, C S; Giangrande, P	2017	Haemophilia : the official journal of the World Federation of Hemophilia	23	6	821-831		https://dx.doi.org/10.1111/hae.13279
#8228	Primary	NiShe 2019	Clarifying the mechanisms and resources that enable the reciprocal involvement of seldom heard groups in health and social care research: A collaborative rapid realist review process.	Ni She, Eidin; Morton, Sarah; Lambert, Veronica; Ni Cheallaigh, Cliona; Lacey, Vanessa; Dunn, Eleanor; Loughnane, Cliona; O'Connor, Joan; McCann, Amanda; Adshead, Maura; Kroll, Thilo	2019	Health expectations : an international journal of public participation in health care and health policy	22	3	298-306		https://dx.doi.org/10.1111/hex.12865
#44830	Primary	O'Connor 2023	A rapid priority setting exercise combining existing, emergent evidence with stakeholder knowledge identified broad topic uncertainties.	O'Connor, Nicole; Thomson, Katie H; Gill, Sean; Jackson, Sara; Wallace, Sheila A; Pearson, Fiona	2023	Journal of clinical epidemiology	154	jce, 8801383	178-187		https://dx.doi.org/10.1016/j.jclinepi.2022.11.021
#44808	Primary	Oliver 2022	The healthcare needs and general practice utilization of people with acquired neurological disability and complex needs: A scoping review.	Oliver, Stacey; Douglas, Jacinta; Winkler, Dianne; Pearce, Christopher; Minter, Ella-Rose; Jarman, Hannah K; Topping, Megan	2022	Health expectations : an international journal of public participation in health care and health policy	25	6	2726-2745		https://dx.doi.org/10.1111/hex.13640
#9849	Primary	O'Neil 2020	Development of the PTSD-Repository: A Publicly Available Repository of Randomized Controlled Trials for Posttraumatic Stress Disorder.	O'Neil, Maya E; Harik, Juliette M; McDonagh, Marian S; Cheney, Tamara P; Hsu, Frances C; Cameron, David C; Carlson, Kathleen F; Norman, Sonya B; Hamblen, Jessica L	2020	Journal of traumatic stress	33	4	410-419		https://dx.doi.org/10.1002/jts.22520
#44933	Primary	Oravec 2023	Patient and caregiver preferences and prioritized outcomes for cardiac surgery: A scoping review and consultation workshop	Oravec, N.; Arora, R.C.; Bjorklund, B.; Gregora, A.; Monnin, C.; Dave, M.G.; Duhamel, T.A.; Kent, D.E.; Schultz, A.S.H.; Chudyk, A.M.	2023	Journal of Thoracic and Cardiovascular Surgery	166	2	598-609.e7		10.1016/j.jtcvs.2021.11.052
#20963	Primary	Padhani 2017	Rationale for Modernising Imaging in Advanced Prostate Cancer.	Padhani, Anwar R; Lecouvet, Frederic E; Tunariu, Nina; Koh, Dow-Mu; De Keyzer, Frederik; Collins, David J; Sala, Evis; Fanti, Stefano; Vargas, H Alberto; Petralia, Giuseppe; Schlemmer, Heinz Peter; Tombal, Bertrand; de Bono, Johann	2017	European urology focus	3	2025-03-02	223-239		https://dx.doi.org/10.1016/j.euf.2016.06.018
#44798	Primary	Palackdkharry 2022	The leptomeninges as a critical organ for normal CNS development and function: First patient and public involved systematic review of arachnoiditis (chronic meningitis).	Palackdkharry, Carol S; Wottrich, Stephanie; Dienes, Erin; Bydon, Mohamad; Steinmetz, Michael P; Traynelis, Vincent C	2022	PloS one	17	9	e0274634-		https://dx.doi.org/10.1371/journal.pone.0274634
#44740	Primary	Paramasivan 2021	What empirical research has been undertaken on the ethics of clinical research in India? A systematic scoping review and narrative synthesis.	Paramasivan, Sangeetha; Davies, Philippa; Richards, Alison; Wade, Julia; Rooshenas, Leila; Mills, Nicola; Realpe, Alba; Raj, Jeffrey Pradeep; Subramani, Supriya; Ives, Jonathan; Huxtable, Richard; Blazeby, Jane M; Donovan, Jenny L	2021	BMJ global health	6	5	-		https://dx.doi.org/10.1136/bmjgh-2020-004729
#44793	Primary	Patil 2022	Contextual factors influencing the urban mobility infrastructure interventions and policies for older adults in low- and middle-income countries: a realist review.	Patil, Divya Sussana; Bailey, Ajay; Yadav, Uday Narayan; George, Sobin; Helbich, Marco; Ettema, Dick; Ashok, Lena	2022	BMC public health	22	1	1489-		https://dx.doi.org/10.1186/s12889-022-13875-6
#12810	Primary	Pecanac 2018	Treatment decision making involving patients with dementia in acute care: A scoping review.	Pecanac, Kristen E; Wyman, Mary; Kind, Amy J H; Voils, Corrine I	2018	Patient education and counseling	101	11	1884-1891		https://dx.doi.org/10.1016/j.pec.2018.06.017
#44849	Primary	Petticrew 2023	The Commercial Determinants of Health and Evidence Synthesis (CODES): methodological guidance for systematic reviews and other evidence syntheses.	Petticrew, Mark; Glover, Rebecca E; Volmink, Jimmy; Blanchard, Laurence; Cott, Eadaoin; Knai, Cecile; Maani, Nason; Thomas, James; Tompson, Alice; van Schalkwyk, May C I; Welch, Vivian	2023	Systematic reviews	12	1	165-		https://dx.doi.org/10.1186/s13643-023-02323-0
#44868	Primary	Pizzuti 2023	Using eHealth Data to Inform CPD for Medical Practitioners: A Scoping Review with a Consultation Exercise with International Experts.	Pizzuti, Carol; Palmieri, Cristiana; Shaw, Tim	2023	The Journal of continuing education in the health professions	43	4S	S47-S58		https://dx.doi.org/10.1097/CEH.0000000000000534
#44738	Primary	Pollock 2018	Stakeholder involvement in systematic reviews: a scoping review.	Pollock, Alex; Campbell, Pauline; Struthers, Caroline; Synnot, Anneliese; Nunn, Jack; Hill, Sophie; Goodare, Heather; Morris, Jacqui; Watts, Chris; Morley, Richard	2018	Systematic reviews	7	1	208-		https://dx.doi.org/10.1186/s13643-018-0852-0
#44723	Primary	Pollock 2019	Development of the ACTIVE framework to describe stakeholder involvement in systematic reviews.	Pollock, Alex; Campbell, Pauline; Struthers, Caroline; Synnot, Anneliese; Nunn, Jack; Hill, Sophie; Goodare, Heather; Morris, Jacqui; Watts, Chris; Morley, Richard	2019	Journal of health services research & policy	24	4	245-255		https://dx.doi.org/10.1177/1355819619841647
#44730	Primary	Pollock 2022	Moving from consultation to co-creation with knowledge users in scoping reviews: guidance from the JBI Scoping Review Methodology Group.	Pollock, Danielle; Alexander, Lyndsay; Munn, Zachary; Peters, Micah D J; Khalil, Hanan; Godfrey, Christina M; McInerney, Patricia; Synnot, Anneliese; Tricco, Andrea C	2022	JBI evidence synthesis	20	4	969-979		https://dx.doi.org/10.11124/JBIES-21-00416
#44880	Primary	Previdoli 2023	A rapid review of interventions to improve medicine selfâ€management for older people living at home.	Previdoli, Giorgia; Cheong, Vâ€Lin; Alldred, David; Tomlinson, Justine; Tyndaleâ€Biscoe, Savi; Silcock, Jonathan; Okeowo, Daniel; Fylan, Beth	2023	Health Expectations	26	3	945-988		10.1111/hex.13729
#11016	Additional	Price 2021		Price, Tristan; Brennan, Nicola; Wong, Geoff; Withers, Lyndsey; Cleland, Jennifer; Wanner, Amanda; Gale, Thomas; Prescott-Clements, Linda; Archer, Julian; Bryce, Marie	2021				-		https://dx.doi.org/10.3310/hsdr09110
#11016	Primary	Price 2021	Optimising the delivery of remediation programmes for doctors: A realist review.	Price, Tristan; Wong, Geoff; Withers, Lyndsey; Wanner, Amanda; Cleland, Jennifer; Gale, Tom; Prescott-Clements, Linda; Archer, Julian; Bryce, Marie; Brennan, Nicola	2021	Medical education	55	9	995-1010		https://dx.doi.org/10.1111/medu.14528
#31330	Primary	Rahimzadeh 2022	A systematic literature review to identify ethical, legal, and social responsibilities of nonprofit organizations when funding clinical trials in pediatric cancer	Rahimzadeh V.; Wolfert S.; Buenger V.; Campbell C.; French R.; Ludwinski D.; Weinstein A.; Barrett C.	2022	Pediatric Blood and Cancer	69	9	e29854-		https://dx.doi.org/10.1002/pbc.29854
#13023	Primary	Ramakrishna 2018	Recommendations on Disease Management for Patients With Advanced Human Epidermal Growth Factor Receptor 2-Positive Breast Cancer and Brain Metastases: ASCO Clinical Practice Guideline Update.	Ramakrishna, Naren; Temin, Sarah; Chandarlapaty, Sarat; Crews, Jennie R; Davidson, Nancy E; Esteva, Francisco J; Giordano, Sharon H; Kirshner, Jeffrey J; Krop, Ian E; Levinson, Jennifer; Modi, Shanu; Patt, Debra A; Perlmutter, Jane; Winer, Eric P; Lin, Nancy U	2018	Journal of clinical oncology : official journal of the American Society of Clinical Oncology	36	27	2804-2807		https://dx.doi.org/10.1200/JCO.2018.79.2713
#8300	Primary	Ramond-Roquin 2019	Chronic disease prevention and management programs in primary care: Realist synthesis of 6 programs in Quebec.	Ramond-Roquin, Aline; Chouinard, Maud-Christine; Diallo, Bayero Boubacar; Bouhali, Tarek; Provost, Sylvie; Fortin, Martin	2019	Canadian family physician Medecin de famille canadien	65	8	559-566
#31423	Primary	Rathmell 2022	Management of Metastatic Clear Cell Renal Cell Carcinoma: ASCO Guideline	Rathmell W.K.; Rumble R.B.; Van Veldhuizen P.J.; Al-Ahmadie H.; Emamekhoo H.; Hauke R.J.; Louie A.V.; Milowsky M.I.; Molina A.M.; Rose T.L.; Siva S.; Zaorsky N.G.; Zhang T.; Qamar R.; Kungel T.M.; Lewis B.; Singer E.A.	2022	Journal of Clinical Oncology	72	(Rathmell) Vanderbilt University Medical Center, Nashville, TN, United States(Rumble) American Society of Clinical Oncology, 2318 Mill Rd, Suite 800, Alexandria, VA 22314, United States(Van Veldhuizen) University of Rochester Medical Center, Rochester, NY	00868-		https://dx.doi.org/10.1200/JCO.22.00868
#44791	Primary	Reeve 2022	Deprescribing medicines in older people living with multimorbidity and polypharmacy: the TAILOR evidence synthesis.	Reeve, Joanne; Maden, Michelle; Hill, Ruaraidh; Turk, Amadea; Mahtani, Kamal; Wong, Geoff; Lasserson, Dan; Krska, Janet; Mangin, Dee; Byng, Richard; Wallace, Emma; Ranson, Ed	2022	Health technology assessment (Winchester, England)	26	32	1-148		https://dx.doi.org/10.3310/AAFO2475
#8338	Primary	Rennick-Egglestone 2019	Mental Health Recovery Narratives and Their Impact on Recipients: Systematic Review and Narrative Synthesis.	Rennick-Egglestone, Stefan; Morgan, Kate; Llewellyn-Beardsley, Joy; Ramsay, Amy; McGranahan, Rose; Gillard, Steve; Hui, Ada; Ng, Fiona; Schneider, Justine; Booth, Susie; Pinfold, Vanessa; Davidson, Larry; Franklin, Donna; Bradstreet, Simon; Arbour, Simone; Slade, Mike	2019	Canadian journal of psychiatry. Revue canadienne de psychiatrie	64	10	669-679		https://dx.doi.org/10.1177/0706743719846108
#37697	Primary	Robinson 2019	Patient and public involvement and application of the behaviour change wheel to promote physical activity following pulmonary rehabilitation in COPD: An intervention development study	Robinson H.; Hill E.; Peel J.; Direito A.; Jones A.W.	2019	European Respiratory Journal	54	Supplement 63	-		https://dx.doi.org/10.1183/13993003.congress-2019.PA653
#19671	Primary	Rugo 2016	Endocrine Therapy for Hormone Receptor-Positive Metastatic Breast Cancer: American Society of Clinical Oncology Guideline.	Rugo, Hope S; Rumble, R Bryan; Macrae, Erin; Barton, Debra L; Connolly, Hannah Klein; Dickler, Maura N; Fallowfield, Lesley; Fowble, Barbara; Ingle, James N; Jahanzeb, Mohammad; Johnston, Stephen R D; Korde, Larissa A; Khatcheressian, James L; Mehta, Rita S; Muss, Hyman B; Burstein, Harold J	2016	Journal of clinical oncology : official journal of the American Society of Clinical Oncology	34	25	3069-103		https://dx.doi.org/10.1200/JCO.2016.67.1487
#15372	Primary	Rycroft-Malone 2016		Rycroft-Malone, Jo; Burton, Christopher R; Williams, Lynne; Edwards, Stephen; Fisher, Denise; Hall, Beth; McCormack, Brendan; Nutley, Sandra; Seddon, Diane; Williams, Roger	2016				-		https://dx.doi.org/10.3310/hsdr04120
#44772	Primary	Sakala 2001	A consumer viewpoint. Consumer-professional partnership to improve research: the experience of the Cochrane Collaboration's Pregnancy and Childbirth Group.	Sakala C; Gyte G; Henderson J; Neilson JP; Horey D	2001	Birth: Issues in Perinatal Care	28	2	133-137
#44729	Primary	Sanderson 2022	Engaging Knowledge Users with Mental Health Experience in a Mixed-Methods Systematic Review of Post-secondary Students with Psychosis: Reflections and Lessons Learned from a Master's Thesis.	Sanderson, Victoria; Vandyk, Amanda; Jacob, Jean Daniel; Graham, Ian D	2022	International journal of health policy and management	11	3	269-276		https://dx.doi.org/10.34172/ijhpm.2020.138
#12880	Primary	Schiffer 2018	Platelet Transfusion for Patients With Cancer: American Society of Clinical Oncology Clinical Practice Guideline Update.	Schiffer, Charles A; Bohlke, Kari; Delaney, Meghan; Hume, Heather; Magdalinski, Anthony J; McCullough, Jeffrey J; Omel, James L; Rainey, John M; Rebulla, Paolo; Rowley, Scott D; Troner, Michael B; Anderson, Kenneth C	2018	Journal of clinical oncology : official journal of the American Society of Clinical Oncology	36	3	283-299		https://dx.doi.org/10.1200/JCO.2017.76.1734
#31176	Primary	Schlief 2022	What works for whom with telemental health? A rapid realist review	Schlief M.; Saunders K.R.K.; Appleton R.; Barnett P.; Juan N.V.S.; Foye U.; Olive R.R.; Machin K.; Shah P.; Chipp B.; Lyons N.; Tamworth C.; Persaud K.; Badhan M.; Black C.-A.; Sin J.; Riches S.; Graham T.; Greening J.; Pirani F.; Griffiths R.; Jeynes T.; McCabe R.; Lloyd-Evans B.; Simpson A.; Needle J.J.; Trevillion K.; Johnson S.	2022	medRxiv		(Schlief, Appleton, Barnett, Lyons, Tamworth, Lloyd-Evans, Johnson) NIHR Mental Health Policy Research Unit, Division of Psychiatry, University College London, United Kingdom(Saunders, Juan, Foye, Simpson, Trevillion) NIHR Mental Health Policy Research Un	-		https://dx.doi.org/10.1101/2022.03.21.22272706
#44739	Primary	Scott 2018	Cochrane acute respiratory infections group's stakeholder engagement project identified systematic review priority areas.	Scott, Anna Mae; Clark, Justin; Dooley, Liz; Jones, Ann; Jones, Mark; Del Mar, Chris	2018	Journal of clinical epidemiology	102	jce, 8801383	63-68		https://dx.doi.org/10.1016/j.jclinepi.2018.05.016
#9033	Primary	Shah 2020	Treatment of Locally Advanced Esophageal Carcinoma: ASCO Guideline.	Shah, Manish A; Kennedy, Erin B; Catenacci, Daniel V; Deighton, Dana C; Goodman, Karyn A; Malhotra, Narinder K; Willett, Christopher; Stiles, Brendon; Sharma, Prateek; Tang, Laura; Wijnhoven, Bas P L; Hofstetter, Wayne L	2020	Journal of clinical oncology : official journal of the American Society of Clinical Oncology	38	23	2677-2694		https://dx.doi.org/10.1200/JCO.20.00866
#30442	Primary	She 2018	What works in implementing a frail older Person's pathway? A rapid realist review of the literature	She E.N.; Keoghan F.; McAuliffe E.; O'Shea D.; McCarthy M.; McNamara R.; Cooney M.T.	2018	Age and Ageing	47	Supplement 5	-		https://dx.doi.org/10.1093/ageing/afy140.22
#44765	Primary	Shen 2017	How and why should we engage parents as co-researchers in health research? A scoping review of current practices.	Shen, Shuoqi; Doyle-Thomas, Krissy A R; Beesley, Lori; Karmali, Amir; Williams, Laura; Tanel, Nadia; McPherson, Amy C	2017	Health expectations : an international journal of public participation in health care and health policy	20	4	543-554		https://dx.doi.org/10.1111/hex.12490
#34088	Primary	Shield 2021	Evidence synthesis of factors affecting family Carers' psychological wellbeing	Shield T.; Bayliss K.; Flynn J.; Wearden A.; Bee P.; Daker-White G.; Hodkinson A.; Panagioti M.; Rowland C.; Grande G.	2021	Palliative Medicine	35	1 SUPPL	22-		https://dx.doi.org/10.1177/02692163211035909
#6920	Primary	Sigfrid 2019	A rapid research needs appraisal methodology to identify evidence gaps to inform clinical research priorities in response to outbreaks-results from the Lassa fever pilot.	Sigfrid, Louise; Moore, Catrin; Salam, Alex P; Maayan, Nicola; Hamel, Candyce; Garritty, Chantelle; Lutje, Vittoria; Buckley, Brian; Soares-Weiser, Karla; Marshall, Rachel; Clarke, Mike; Horby, Peter	2019	BMC medicine	17	1	107-		https://dx.doi.org/10.1186/s12916-019-1338-1
#44876	Primary	Silverwood 2023	Non-pharmacological interventions for the management of perinatal anxiety in primary care: a meta-review of systematic reviews.	Silverwood, Victoria; Bullock, Laurna; Jordan, Joanne; Turner, Katrina; Chew-Graham, Carolyn A.; Kingstone, Tom; Dawson, Shoba	2023	BJGP Open	7	3	2025-12-01		10.3399/BJGPO.2023.0022
#44817	Primary	Sjoblom 2022	Centering Indigenous knowledge in suicide prevention: a critical scoping review.	Sjoblom, Erynne; Ghidei, Winta; Leslie, Marya; James, Ashton; Bartel, Reagan; Campbell, Sandra; Montesanti, Stephanie	2022	BMC public health	22	1	2377-		https://dx.doi.org/10.1186/s12889-022-14580-0
#21082	Primary	Snowden 2017	Dementia and co-occurring chronic conditions: a systematic literature review to identify what is known and where are the gaps in the evidence?.	Snowden, Mark B; Steinman, Lesley E; Bryant, Lucinda L; Cherrier, Monique M; Greenlund, Kurt J; Leith, Katherine H; Levy, Cari; Logsdon, Rebecca G; Copeland, Catherine; Vogel, Mia; Anderson, Lynda A; Atkins, David C; Bell, Janice F; Fitzpatrick, Annette L	2017	International journal of geriatric psychiatry	32	4	357-371		https://dx.doi.org/10.1002/gps.4652
#21220	Primary	Snyder 2022	Models of Care That Include Primary Care for Adult Survivors of Childhood Cancer: A Realist Review	Snyder, Claire; Yuan, Christina T.; Wilson, Renee F.; Smith, Katherine; Choi, Youngjee; Nathan, Paul C.; Zhang, Allen; Robinson, Karen A.	2022				-		https://dx.doi.org/10.23970/AHRQEPCREALISTMODELSOFCARE
#13025	Primary	Sohal 2018	Metastatic Pancreatic Cancer: ASCO Clinical Practice Guideline Update.	Sohal, Davendra P S; Kennedy, Erin B; Khorana, Alok; Copur, Mehmet S; Crane, Christopher H; Garrido-Laguna, Ignacio; Krishnamurthi, Smitha; Moravek, Cassadie; O'Reilly, Eileen M; Philip, Philip A; Ramanathan, Ramesh K; Ruggiero, Joseph T; Shah, Manish A; Urba, Susan; Uronis, Hope E; Lau, Michelle W; Laheru, Daniel	2018	Journal of clinical oncology : official journal of the American Society of Clinical Oncology	36	24	2545-2556		https://dx.doi.org/10.1200/JCO.2018.78.9636
#44720	Primary	Soobiah 2019	Engaging knowledge users in a systematic review on the comparative effectiveness of geriatrician-led models of care is possible: A cross-sectional survey using the Patient Engagement Evaluation Tool.	Soobiah, Charlene; Straus, Sharon E; Manley, Gayle; Marr, Sharon; Paus Jenssen, Elliot; Teare, Sylvia; Hamid, Jemila; Tricco, Andrea C; Moore, Ainsley	2019	Journal of clinical epidemiology	113	jce, 8801383	58-63		https://dx.doi.org/10.1016/j.jclinepi.2019.05.015
#14449	Primary	Sousa 2021	Music-based interventions for people living with dementia, targeting behavioral and psychological symptoms: A scoping review.	Sousa, Lidia; Neves, Maria J; Moura, Barbara; Schneider, Justine; Fernandes, Lia	2021	International journal of geriatric psychiatry	36	11	1664-1690		https://dx.doi.org/10.1002/gps.5568
#44715	Primary	South 2019	An evidence-based framework on community-centred approaches for health: England, UK.	South, Jane; Bagnall, Anne-Marie; Stansfield, Jude A; Southby, Kris J; Mehta, Pritti	2019	Health promotion international	34	2	356-366		https://dx.doi.org/10.1093/heapro/dax083
#6868	Primary	Stoffel 2019	Evaluating Susceptibility to Pancreatic Cancer: ASCO Provisional Clinical Opinion.	Stoffel, Elena M; McKernin, Shannon E; Brand, Randall; Canto, Marcia; Goggins, Michael; Moravek, Cassadie; Nagarajan, Arun; Petersen, Gloria M; Simeone, Diane M; Yurgelun, Matthew; Khorana, Alok A	2019	Journal of clinical oncology : official journal of the American Society of Clinical Oncology	37	2	153-164		https://dx.doi.org/10.1200/JCO.18.01489
#6868	Additional	Stoffel 2019	Evaluating Susceptibility to Pancreatic Cancer: ASCO Provisional Clinical Opinion.	Stoffel, Elena M; McKernin, Shannon E; Brand, Randall; Canto, Marcia; Goggins, Michael; Moravek, Cassadie; Nagarajan, Arun; Petersen, Gloria M; Simeone, Diane M; Yurgelun, Matthew; Khorana, Alok A	2018	Journal of Clinical Oncology	36	33	JCO1801489-JCO1801489		10.1200/JCO.18.01489
#44728	Primary	Synnot 2020	Evaluation of the Cochrane Consumers and Communication Group's systematic review priority-setting project.	Synnot, Anneliese; Tong, Allison; Ryan, Rebecca; Hill, Sophie	2020	Health research policy and systems	18	1	98-		https://dx.doi.org/10.1186/s12961-020-00604-x
#44728	Additional	Synnot 2020	Selecting, refining and identifying priority Cochrane Reviews in health communication and participation in partnership with consumers and other stakeholders.	Synnot, Anneliese J; Tong, Allison; Bragge, Peter; Lowe, Dianne; Nunn, Jack S; O'Sullivan, Molly; Horvat, Lidia; Kay, Debra; Ghersi, Davina; McDonald, Steve; Poole, Naomi; Bourke, Noni; Lannin, Natasha A; Vadasz, Danny; Oliver, Sandy; Carey, Karen; Hill, Sophie J	2019	Health research policy and systems	17	1	45-		https://dx.doi.org/10.1186/s12961-019-0444-z
#44940	Primary	Talbot 2024	Midwivesâ€™ experiences of discussing health behaviour change within routine maternity care: A qualitative systematic review and meta-synthesis	Talbot, H.; Peters, S.; Furber, C.; Smith, D.M.	2024	Women and Birth			-		10.1016/j.wombi.2024.01.002
#44795	Primary	Tan 2022	Decision-making aids for upper limb interventions in neurological rehabilitation: a scoping review.	Tan, Amelia; Copley, Jodie; Fleming, Jennifer	2022	Disability and rehabilitation	44	18	5291-5309		https://dx.doi.org/10.1080/09638288.2021.1924881
#13013	Primary	Taplitz 2018	Antimicrobial Prophylaxis for Adult Patients With Cancer-Related Immunosuppression: ASCO and IDSA Clinical Practice Guideline Update.	Taplitz, Randy A; Kennedy, Erin B; Bow, Eric J; Crews, Jennie; Gleason, Charise; Hawley, Douglas K; Langston, Amelia A; Nastoupil, Loretta J; Rajotte, Michelle; Rolston, Kenneth V; Strasfeld, Lynne; Flowers, Christopher R	2018	Journal of clinical oncology : official journal of the American Society of Clinical Oncology	36	30	3043-3054		https://dx.doi.org/10.1200/JCO.18.00374
#44832	Primary	Taylor 2023	Acceptability of risk stratification within population-based cancer screening from the perspective of the general public: A mixed-methods systematic review.	Taylor, Lily C; Hutchinson, Alison; Law, Katie; Shah, Veeraj; Usher-Smith, Juliet A; Dennison, Rebecca A	2023	Health expectations : an international journal of public participation in health care and health policy	26	3	989-1008		https://dx.doi.org/10.1111/hex.13739
#14929	Primary	Teeling 2021	A Rapid Realist Review of Quality Care Process Metrics Implementation in Nursing and Midwifery Practice.	Teeling, Sean Paul; Davies, Carmel; Barnard, Marlize; O'Connor, Laserina; Coffey, Alice; Lambert, Veronica; McNamara, Martin; Tuohy, Dympna; Frawley, Timothy; Redmond, Catherine; Somanadhan, Suja; Casey, Mary; Corcoran, Yvonne; Doody, Owen; O'Brien, Denise; Noonan, Maria; Smith, Rita; Bradshaw, Carmel; Murphy, Sylvia; Dore, Liz; Lyons, Rosemary; McGeehan, Maire; Gallen, Anne	2021	International journal of environmental research and public health	18	22	-		https://dx.doi.org/10.3390/ijerph182211932
#37984	Primary	Thompson-Coon 2019	Improving the experience of care for people with dementia in hospital: Synthesis of qualitative and quantitative evidence	Thompson-Coon J.; Gwernan Jones R.; Lourida I.; Abbott R.; Rogers M.; Llewellyn D.; Green C.; Richards D.; Ball S.; Hemsley A.; Moore D.; Lang I.; Clare L.; Owens C.	2019	Age and Ageing	48	Supplement 2	-		https://dx.doi.org/10.1093/ageing/afz061.10
#44926	Primary	Todhunter-Brown 2022	Conservative interventions for treating urinary incontinence in women: an Overview of Cochrane systematic reviews	Todhunter-Brown, A.; Hazelton, C.; Campbell, P.; Elders, A.; Hagen, S.; McClurg, D.	2022	Cochrane Database of Systematic Reviews	2022	9	-		10.1002/14651858.CD012337.pub2
#15663	Primary	TomblinMurphy 2016	A synthesis of recent analyses of human resources for health requirements and labour market dynamics in high-income OECD countries.	Tomblin Murphy, Gail; Birch, Stephen; MacKenzie, Adrian; Bradish, Stephanie; Elliott Rose, Annette	2016	Human resources for health	14	1	59-
#44878	Primary	Tomlinson 2023	Prioritising Cochrane reviews to be updated with health equity focus.	Tomlinson, Eve; Pardo Pardo, Jordi; Sivesind, Torunn; Szeto, Mindy D; Laughter, Melissa; Foxlee, Ruth; Brown, Michael; Skoetz, Nicole; Dellavalle, Robert P; VA Franco, Juan; Clarke, Mike; Krentel, Alison; Reveiz, Ludovic; Saran, Ashrita; Tse, Frances; A Wells, George; Boyle, Robert; Hilgart, Jennifer; Ndi, Euphrasia Ebai-Atuh; Welch, Vivian	2023	International Journal for Equity in Health	22	1	2025-11-01		10.1186/s12939-023-01864-z
#44737	Primary	Tricco 2018	Engaging policy-makers, health system managers, and policy analysts in the knowledge synthesis process: a scoping review.	Tricco, Andrea C; Zarin, Wasifa; Rios, Patricia; Nincic, Vera; Khan, Paul A; Ghassemi, Marco; Diaz, Sanober; Pham, Ba'; Straus, Sharon E; Langlois, Etienne V	2018	Implementation science : IS	13	1	31-		https://dx.doi.org/10.1186/s13012-018-0717-x
#44724	Primary	Troya 2019	Patient and Public Involvement and Engagement in a doctoral research project exploring self-harm in older adults.	Troya, M Isabela; Chew-Graham, Carolyn A; Babatunde, Opeyemi; Bartlam, Bernadette; Higginbottom, Adele; Dikomitis, Lisa	2019	Health expectations : an international journal of public participation in health care and health policy	22	4	617-631		https://dx.doi.org/10.1111/hex.12917
#44923	Primary	Turk 2022	Optimising a person-centred approach to stopping medicines in older people with multimorbidity and polypharmacy using the DExTruS framework: a realist review	Turk, A.; Wong, G.; Mahtani, K.R.; Maden, M.; Hill, R.; Ranson, E.; Wallace, E.; Krska, J.; Mangin, D.; Byng, R.; Lasserson, D.; Reeve, J.	2022	BMC Medicine	20	1	-		10.1186/s12916-022-02475-1
#22143	Primary	Turner 2017	Evidence use in decision-making on introducing innovations: a systematic scoping review with stakeholder feedback.	Turner, Simon; D'Lima, Danielle; Hudson, Emma; Morris, Stephen; Sheringham, Jessica; Swart, Nick; Fulop, Naomi J	2017	Implementation science : IS	12	1	145-		https://dx.doi.org/10.1186/s13012-017-0669-6
#38432	Primary	Ughi 2020	The Italian society of rheumatology clinical practice guidelines for the management of polymyalgia rheumatic	Ughi N.; Sebastiani G.D.; Gerli R.; Salvaran C.; Parisi S.; Ariani A.; Prevete I.; Manara M.; Rumi F.; Scire C.A.; Bortoluzzi A.	2020	Reumatismo	72	1	2015-01-01		https://dx.doi.org/10.4081/reumatismo.2020.1268
#44799	Primary	Uwamahoro 2022	Understanding maternity waiting home uptake and scale-up within low-income and middle-income countries: a programme theory from a realist review and synthesis.	Uwamahoro, Nadege Sandrine; McRae, Daphne; Zibrowski, Elaine; Victor-Uadiale, Ify; Gilmore, Brynne; Bergen, Nicole; Muhajarine, Nazeem	2022	BMJ global health	7	9	-		https://dx.doi.org/10.1136/bmjgh-2022-009605
#14403	Primary	vanderScheer 2021	Assessment of body composition in spinal cord injury: A scoping review.	van der Scheer, Jan W; Totosy de Zepetnek, Julia O; Blauwet, Cheri; Brooke-Wavell, Katherine; Graham-Paulson, Terri; Leonard, Amber N; Webborn, Nick; Goosey-Tolfrey, Victoria L	2021	PloS one	16	5	e0251142-		https://dx.doi.org/10.1371/journal.pone.0251142
#44861	Primary	vanderSterren 2023	Involvement of people who use alcohol and other drug services in the development of patient-reported measures of experience: A scoping review.	van der Sterren, Anke E; Nathan, Sally; Rawstorne, Patrick; Yarbakhsh, Elisabeth; Gough, Chris; Bowles, Devin	2023	Health expectations : an international journal of public participation in health care and health policy	26	6	2151-2163		https://dx.doi.org/10.1111/hex.13829
#44826	Primary	vanderWeide 2023	Supporting autonomy for people with dementia living in nursing homes: A rapid realist review.	van der Weide, Henny; Lovink, Marleen H; Luijkx, Katrien G; Gerritsen, Debby L	2023	International journal of nursing studies	137	gs8, 0400675	104382-		https://dx.doi.org/10.1016/j.ijnurstu.2022.104382
#44725	Primary	Vat 2020	Evaluating the "return on patient engagement initiatives" in medicines research and development: A literature review.	Vat, Lidewij Eva; Finlay, Teresa; Jan Schuitmaker-Warnaar, Tjerk; Fahy, Nick; Robinson, Paul; Boudes, Mathieu; Diaz, Ana; Ferrer, Elisa; Hivert, Virginie; Purman, Gabor; Kurzinger, Marie-Laure; Kroes, Robert A; Hey, Claudia; Broerse, Jacqueline E W	2020	Health expectations : an international journal of public participation in health care and health policy	23	1	2018-05-01		https://dx.doi.org/10.1111/hex.12951
#44841	Primary	Veroniki 2023	Efficacy of sustained knowledge translation (KT) interventions in chronic disease management in older adults: systematic review and meta-analysis of complex interventions.	Veroniki, Areti Angeliki; Soobiah, Charlene; Nincic, Vera; Lai, Yonda; Rios, Patricia; MacDonald, Heather; Khan, Paul A; Ghassemi, Marco; Yazdi, Fatemeh; Brownson, Ross C; Chambers, David A; Dolovich, Lisa R; Edwards, Annemarie; Glasziou, Paul P; Graham, Ian D; Hemmelgarn, Brenda R; Holmes, Bev J; Isaranuwatchai, Wanrudee; Legare, France; McGowan, Jessie; Presseau, Justin; Squires, Janet E; Stelf…	2023	BMC medicine	21	1	269-		https://dx.doi.org/10.1186/s12916-023-02966-9
#44902	Primary	Vinogradov 2023	ADHERENCE TO ASPIRIN IN PREGNANCY: A CO-PRODUCED SYSTEMATIC REVIEW AND META-ETHNOGRAPHY	Vinogradov R.; Holden E.; Patel M.; Grigg R.; Errington L.; Rankin J.	2023	Journal of Epidemiology and Community Health	77	Supplement 1	A45-	642508888	https://dx.doi.org/10.1136/jech-2023-SSMabstracts.90
#7894	Primary	Visvanathan 2019	Use of Endocrine Therapy for Breast Cancer Risk Reduction: ASCO Clinical Practice Guideline Update.	Visvanathan, Kala; Fabian, Carol J; Bantug, Elissa; Brewster, Abenaa M; Davidson, Nancy E; DeCensi, Andrea; Floyd, Justin D; Garber, Judy E; Hofstatter, Erin W; Khan, Seema A; Katapodi, Maria C; Pruthi, Sandhya; Raab, Rachal; Runowicz, Carolyn D; Somerfield, Mark R	2019	Journal of clinical oncology : official journal of the American Society of Clinical Oncology	37	33	3152-3165		https://dx.doi.org/10.1200/JCO.19.01472
#22393	Primary	Waldron 2020	What is it about carer-led oral hygiene interventions for people with intellectual disabilities that work and why? A realist review.	Waldron, Catherine; MacGiolla Phadraig, Caoimhin; Nunn, June	2020	Community dentistry and oral epidemiology	48	6	522-532		https://dx.doi.org/10.1111/cdoe.12564
#44741	Primary	Walker 2021	No evidence synthesis about me without me: Involving young people in the conduct and dissemination of a complex evidence synthesis.	Walker, Erin; Shaw, Elizabeth; Nunns, Michael; Moore, Darren; Thompson Coon, Jo		Health Expectations	24		122-133		10.1111/hex.13078
#11195	Primary	Walsh 2021	The use of social media as a tool for stakeholder engagement in health service design and quality improvement: A scoping review.	Walsh, Louisa; Hyett, Nerida; Juniper, Nicole; Li, Chi; Rodier, Sophie; Hill, Sophie	2021	Digital health	7	101690863	2055207621996870-		https://dx.doi.org/10.1177/2055207621996870
#44881	Primary	Walsh 2022	Patient-centered care in the emergency department: a systematic review and meta-ethnographic synthesis.	Walsh, Anna; Bodaghkhani, Elnaz; Etchegary, Holly; Alcock, Lindsay; Patey, Christopher; Senior, Dorothy; Asghari, Shabnam	2022	International Journal of Emergency Medicine	15	1	2025-12-01		10.1186/s12245-022-00438-0
#44924	Primary	Walsh 2022	The Experiences of Stakeholders Using Social Media as a Tool for Health Service Design and Quality Improvement: A Scoping Review	Walsh, L.; Hyett, N.; Juniper, N.; Li, C.; Hill, S.	2022	International Journal of Environmental Research and Public Health	19	22	-		10.3390/ijerph192214851
#44815	Primary	Wang 2023	Youth and family engagement in childhood disability evidence syntheses: A scoping review.	Wang, Lucy; Micsinszki, Samantha K; Goulet-Barteaux, Michelle; Gilman, Christina; Phoenix, Michelle	2023	Child: care, health and development	49	1	20-35		https://dx.doi.org/10.1111/cch.13022
#44748	Primary	Warner 2021	A systematic review of psycho-social interventions for individuals with a BRCA1/2 pathogenic variant.	Warner, Nikolett Zsuzsanna; Matthews, Soraya; Groarke, AnnMarie; McSharry, Jenny	2021	Journal of genetic counseling	30	6	1695-1706		https://dx.doi.org/10.1002/jgc4.1436
#44936	Primary	Warraitch 2024	An umbrella review of reviews on challenges to meaningful adolescent involvement in health research	Warraitch, A.; Lee, M.; Bruce, D.; Curran, P.; Khraisha, Q.; Wacker, C.; Hernon, J.; Hadfield, K.	2024	Health Expectations	27	1	-		10.1111/hex.13980
#44879	Primary	Watson 2023	Improving communication access in psychoeducational interventions for people with complex communication needs: a scoping review and stakeholder consultation.	Watson, Eleanor; Raghavendra, Parimala; Lawn, Sharon; Watson, Joanne	2023	Disability & Rehabilitation	45	20	3388-3406		10.1080/09638288.2022.2127932
#44913	Primary	Watson 2023	BARRIERS AND FACILITATORS TO LIFESTYLE CHANGE IN PEOPLE LIVING WITH GOUT: A SCOPING REVIEW OF QUALITATIVE STUDIES	Watson L.; Cornwall N.; Jinks C.; Bradbury K.; Goff L.; Little P.; Mallen C.D.; Roddy E.	2023	Rheumatology (United Kingdom)	62	Supplement 2	ii70-ii71	641325504	https://dx.doi.org/10.1093/rheumatology/kead104.143
#5683	Primary	Weich 2020		Weich, Scott; Fenton, Sarah-Jane; Staniszewska, Sophie; Canaway, Alastair; Crepaz-Keay, David; Larkin, Michael; Madan, Jason; Mockford, Carole; Bhui, Kamaldeep; Newton, Elizabeth; Croft, Charlotte; Foye, Una; Cairns, Aimee; Ormerod, Emma; Jeffreys, Stephen; Griffiths, Frances	2020				-		https://dx.doi.org/10.3310/hsdr08210
#44747	Primary	Welch 2021	Social network participation towards enactment of self-care in people with chronic obstructive pulmonary disease: A qualitative meta-ethnography.	Welch, Lindsay; Sadler, Euan; Austin, Anthony; Rogers, Anne	2021	Health expectations : an international journal of public participation in health care and health policy	24	6	1995-2012		https://dx.doi.org/10.1111/hex.13340
#44896	Primary	Westby 2023	Rapid realist review of virtual wards for people with frailty	Westby M.; Ijaz S.; Savovic J.; McLeod H.; Dawson S.; Welsh T.; Le Roux H.; Walsh N.; Bradley N.	2023	medRxiv		(Westby, Ijaz, Savovic, McLeod, Dawson, Walsh) The National Institute for Health Research, Applied Research Collaboration West (NIHR ARC West), University Hospitals Bristol NHS Foundation Trust, Bristol BS1 2NT, United Kingdom(Westby, Ijaz, Savovic, McLeo	-	2024359188	https://dx.doi.org/10.1101/2023.04.18.23288729
#44839	Primary	White 2023	Factors influencing decisions people with motor neuron disease make about gastrostomy placement and ventilation: A qualitative evidence synthesis.	White, Sean; O'Cathain, Alicia; Halliday, Vanessa; Croot, Liz; McDermott, Christopher J	2023	Health expectations : an international journal of public participation in health care and health policy	26	4	1418-1435		https://dx.doi.org/10.1111/hex.13786
#35949	Primary	Williams 2016	Improving skills and care standards in the support workforce for older people: a realist synthesis of workforce development interventions	Williams L.; Rycroft-Malone J.; Burton C.R.; Edwards S.; Fisher D.; Hall B.; McCormack B.; Nutley S.M.; Seddon D.; Williams R.	2016	BMJ open	6	8	e011964-		https://dx.doi.org/10.1136/bmjopen-2016-011964
#35535	Primary	Winget 2016	Depression and spinal cord injury: A scoping review of clinical recommendations and guidelines	Winget J.; Sweet J.; Raad J.	2016	Archives of Physical Medicine and Rehabilitation	97	12	e38-		https://dx.doi.org/10.1016/j.apmr.2016.09.104
#44939	Primary	Wood 2024	Contexts, behavioural mechanisms and outcomes to optimise therapeutic exercise prescription for persistent low back pain: a realist review	Wood, L.; Foster, N.E.; Dean, S.G.; Booth, V.; Hayden, J.A.; Booth, A.	2024	British Journal of Sports Medicine			-		10.1136/bjsports-2023-107598
#44927	Primary	Zarshenas 2023	Recommended characteristics and processes for writing lay summaries of healthcare evidence: a co-created scoping review and consultation exercise	Zarshenas, S.; Mosel, J.A.; Chui, A.; Seaton, S.; Singh, H.; Moroz, S.; Khan, T.; Logan, S.; Colquhoun, H.	2023	Research Involvement and Engagement	9	1	-		10.1186/s40900-023-00531-5
#44850	Primary	Zhang 2023	Prostate cancer patients' experiences and preferences for web-based physical activity applications: A qualitative meta-synthesis.	Zhang, Rui; Sun, Jiao; Zheng, Xiaowen; Liu, Min; Wang, Haifeng; Wang, Xiaoxue; Guan, Jingjing	2023	Journal of clinical nursing	32	19-20	6998-7009		https://dx.doi.org/10.1111/jocn.16819
#44800	Primary	Zhao 2022	Understanding how and under what circumstances decision coaching works for people making healthcare decisions: a realist review.	Zhao, Junqiang; Jull, Janet; Finderup, Jeanette; Smith, Maureen; Kienlin, Simone Maria; Rahn, Anne Christin; Dunn, Sandra; Aoki, Yumi; Brown, Leanne; Harvey, Gillian; Stacey, Dawn	2022	BMC medical informatics and decision making	22	1	265-		https://dx.doi.org/10.1186/s12911-022-02007-0
#44733	Primary	Zibrowski 2021	A rapid realist review of patient engagement in patient-oriented research and health care system impacts: part one.	Zibrowski, Elaine; Carr, Tracey; McDonald, Shelagh; Thiessen, Heather; van Dusen, Ray; Goodridge, Donna; Haver, Charlene; Marciniuk, Darcy; Stobart, Christine; Verrall, Tanya; Groot, Gary	2021	Research involvement and engagement	7	1	72-		https://dx.doi.org/10.1186/s40900-021-00299-6
#44768	Primary		Qualitative Exploration of Engaging Patients as Advisors in a Program of Evidence Synthesis: Cobuilding the Science to Enhance Impact.	Gierisch, Jennifer M.; Hughes, Jaime M.; Williams, John W.; Gordon, Adelaide M.; Goldstein, Karen M.; Williams, John W Jr		Medical Care	57		S246-S252		10.1097/MLR.0000000000001174
#44769	Primary		Community-engaged Evidence Synthesis to Inform Public Health Policy and Clinical Practice: A Case Study.	Springs, Stacey; Rofeberg, Valerie; Brown, Sherilyn; Boudreau, Steven; Hey, Spencer Phillips; Baruch, Jay		Medical Care	57		S253-S258		10.1097/MLR.0000000000001180
#44770	Primary		Identifying Research Gaps and Prioritizing Psychological Health Evidence Synthesis Needs.	Hempel, Susanne; Gore, Kristie; Belsher, Bradley		Medical Care	57		S259-S264		10.1097/MLR.0000000000001175
	Primary	302
	additional	9
	duplicate	0
