# Supplementary material for: Methods of Engaging Interest‐Holders in Healthcare Evidence Syntheses: A Scoping Review
Source: Cochrane Evid Synth Methods. 2026 Jan 15;4(1):e70066. doi: 10.1002/cesm.70066 (PMC12822417; doi:10.1002/cesm.70066)
Supplement: Supplementary file 2 — Supplementary Material 2, How were interest‐holders engaged (n=51). [file CESM-4-e70066-s002.xlsx]

## Sheet: Supplementary table
Key stage			Form of engagement						Methods used to facilitate of engagement							Did the engaged interest-holders have control over a final decision / outcome for this activity?
	Review tasks and activities (hover over red corner triangle for definition of activities)	Were interest-holders engaged in this activity? (Judgement of yes or probably yes)	Meeting	Workshop	Interview(s) / focus group(s)	Survey	Other form of electronic-based activity	Mix of more than one of above	Delphi	Nominal Group Technique	Voting or ranking	"Consultation" or group discussion	Other method	No formal methods used	No information provided	Interest-holders had overall control over final decisions / outcomes for this activity	Interest-holders had some influence over final decisions / outcomes for this activity	Interest-holders had no control or influence over final decisions / outcomes for this activity	The level of control / influence is not stated / is unclear	Level of control varied between engaged interest-holders	Insufficient information
1. Develop question (question formulation)	Idea generation	11	3	1	0	0	0	1	0	0	0	3	0	4	3	1	7	1	0	0	1
	Priority setting specific to review development	4	0	1	0	0	0	0	0	0	1	1	0	1	0	0	2	0	1	0	0
	Form PICO (or alternative)	26	13	3	2	2	0	3	1	0	2	10	0	8	4	3	14	2	5	0	1
2. Plan methods (write protocol)	Plan general methods	21	10	3	1	0	0	3	0	1	0	5	1	8	5	2	13	0	4	0	2
	Plan inclusion criteria	16	7	2	1	0	0	3	0	1	0	3	2	8	2	3	10	0	3	0	0
	Data extraction plan	13	7	1	1	0	0	1	0	1	0	3	1	6	2	2	7	0	3	0	1
	Data analysis plan	6	1	1	0	0	0	2	0	1	0	1	1	2	1	1	5	0	0	0	0
3. Develop search	Select databases, websites, organisations, references lists and other sources	7	5	0	0	0	0	0	0	0	0	2	0	3	1	1	5	0	0	0	0
	Develop search strategy	15	8	2	0	0	0	1	0	0	0	5	0	6	3	1	10	0	1	0	2
4. Write & publish protocol	Draft protocol	7	3	1	0	0	0	2	0	0	0	0	0	5	2	1	6	0	0	0	0
	Peer review of methods & search	5	1	0	1	0	2	0	0	0	0	2	0	2	1	1	3	0	1	0	0
	Edit / revise protocol	7	2	0	0	0	1	2	0	0	0	1	0	4	2	1	5	0	1	0	0
	Publish protocol	4	1	0	0	0	0	2	0	0	0	0	0	3	1	1	3	0	0	0	0
5. Run search	Run search (databases)	1	0	0	0	0	0	0	0	0	0	0	0	0	0	0	0	0	0	0	0
	Run search (grey+)	5	1	0	0	0	0	0	0	0	0	1	0	1	2	0	2	0	2	0	0
	De-duplication	1	0	0	0	0	0	0	0	0	0	0	0	0	0	0	0	0	0	0	0
6. Select studies	Apply eligibility criteria / Title/abstract screening / Full text screen / Consensus discussion	12	5	0	0	0	1	2	0	0	0	1	1	6	5	3	7	0	2	0	1
7. Collect data (data extraction)	Extract data from included studies	12	4	0	0	0	0	2	0	1	0	2	0	2	6	4	6	0	1	0	0
8. Assess risk of bias (critical appraisal)	Critical appraisal / risk of bias assessment of included studies	3	1	0	0	0	0	0	0	0	0	0	0	1	1	2	0	0	0	0	0
9. Analyze data / Synthesis	Data synthesis (qualitative data analysis; thematic analysis) / Meta-analysis / Data presentation	31	18	2	2	0	1	4	0	1	1	9	0	12	7	2	25	1	3	0	0
	Assess certainty (GRADE) / Explore heterogeneity (sensitivity & sub-group analyses)	6	3	0	0	0	0	0	0	1	0	0	0	2	2	2	2	0	1	0	0
10. Interpret findings	Narrative summary of findings / Limitations of evidence / Implications for practice, policy, future research	39	20	4	7	0	0	5	0	1	0	15	4	14	6	5	21	3	9	0	2
11. Write & publish (Final review)	Draft review	12	3	0	0	0	1	3	0	0	0	1	1	3	6	3	6	0	2	0	0
	Peer review	9	3	0	0	0	1	1	0	0	0	3	0	2	3	1	2	0	3	1	1
	Edit / revise review	19	4	0	0	0	2	3	0	0	0	3	1	5	9	3	10	0	4	0	1
	Publish review	20	4	0	0	0	3	3	0	0	0	3	1	4	10	4	10	0	5	0	0
12. Knowledge translation & impact	Activities to disseminate reviews – social media, conference presentation, products (infographics, videos etc)	19	6	3	0	0	2	3	0	0	0	5	1	9	2	2	11	0	3	0	1
